# Supplementary material for: Image-Based Quantitative Analysis of Epidermal Morphology in Wild Potato Leaves
Source: Plants (Basel). 2024 Nov 1;13(21):3084. doi: 10.3390/plants13213084 (PMC11548698; doi:10.3390/plants13213084)
Supplement: Supplementary file 1 [file plants-13-03084-s001.zip]

Archive with 2 entries (2 files):
- Supplementary table S1_types of trichomes.xlsx
- Supplementary table S2_epidermal cells morphometry.xlsx
