# Supplementary material for: Image-Based Quantitative Analysis of Epidermal Morphology in Wild Potato Leaves
Source: Plants (Basel). 2024 Nov 1;13(21):3084. doi: 10.3390/plants13213084 (PMC11548698; doi:10.3390/plants13213084)
Supplement: Supplementary file 1 [file plants-13-03084-s001.zip › Supplementary table S1_types of trichomes.xlsx]

## Sheet: Лист1
Species names	Sample of trichome pattern (leaf fold)	Trichomes types in adaxial epidermis	Trichomes types in abaxial epidermis
S. stoloniferum		II, VIc	II, VIc
S. tarijense		II, III, VIc, VII	II, III, VIc, VII
S. chacoense		II , VII	II, VIc, VII
S. demissum		II, VIc, VII	II, VIc, VII
S. kurtzianum		II , VII	II , VII
S. polyadenium		II, III, VIa, VIc	II, III, VIa, VIc
S. ehrenbergii		VII	VIc
S. jamesii		VIc	VIc
S. pinnatisectum		VII	III, VIc, VII

## Sheet: Лист2
12	2
17
27
2
31
4
19
16	27
24	31
		Solanum chacoense Bitter	chc	ARG, BOL, BRA, PAR, PER, URU	2x (2EBN), 3x	4

## Sheet: Лист3
							Country	ploidy	Nuclear clade
				2	Solanum demissum Lindl.	dms	MEX, GUA	6x (4EBN)	Complex	Серия Demissa Buk.	Североамериканские
				12	Solanum stoloniferum Schltdl.	sto	MEX, USA	4x (2EBN)	Complex	Серия Longipedicellata Buk.	Североамериканские
				19	Solanum ehrenbergii (Bitter) Rydb.	ehr	MEX	2x (1EBN)	1	Серия Cardiophylla Buk.	Североамериканские
				16	Solanum jamesii Torr.	jam	MEX, USA	2x (1EBN)	1	Серия Pinnatisecta Rydb.	Североамериканские
				24	Solanum pinnatisectum Dunal	pnt	MEX	2x (1EBN)	1	Серия Pinnatisecta Rydb.	Североамериканские
				4	Solanum polyadenium Greenm.	pld	MEX	2x	1	Серия Polyadenia Buk.	Североамериканские
				31	Solanum kurtzianum Bitter & Wittm.	ktz	ARG	2x (2EBN)	4	Серия Bukasoviana	Южноамериканские
				17	Solanum berthaultii Hawkes (=? S.tarijense)	ber	ARG, BOL	2x (2EBN), 3x	4	Серия Tarijensia	Южноамериканские
				27	Solanum chacoense Bitter	chc	ARG, BOL, BRA, PAR, PER, URU	2x (2EBN), 3x	4	Серия Clabrescentia	Южноамериканские
	секция Petota
	Клубнеобразующие виды рода Solanum (картофель) от- носятся к секции Petota
			nuclear-marker-based cladistic relationships
