# Supplementary material for: Image-Based Quantitative Analysis of Epidermal Morphology in Wild Potato Leaves
Source: Plants (Basel). 2024 Nov 1;13(21):3084. doi: 10.3390/plants13213084 (PMC11548698; doi:10.3390/plants13213084)
Supplement: Supplementary file 1 [file plants-13-03084-s001.zip › Supplementary table S2_epidermal cells morphometry.xlsx]

## Sheet: Лист1
Plant species	Leaf side	Area	Length	Width	Elongation	Circularity	Rectangularity	Perimeter	Convex hull area	Convex hull perimeter	Convex hull coverage
S. stoloniferum	adaxial	2949.31	80.2147	54.194	0.324389	0.730329	0.622834	319.9	3531.92	225.231	0.835044
S. stoloniferum	adaxial	2758.58	69.021	54.6822	0.207745	0.812329	0.655658	289.1	3075.24	208.782	0.897028
S. stoloniferum	adaxial	1611.24	52.9332	41.0055	0.225335	0.83867	0.720493	205.1	1746.73	158.038	0.922435
S. stoloniferum	adaxial	1390.37	49.6553	36.5783	0.263354	0.860946	0.70303	190.4	1469.51	143.63	0.946149
S. stoloniferum	adaxial	1338.68	56.2031	31.6082	0.437607	0.813959	0.661057	193.9	1503.69	147.03	0.890265
S. stoloniferum	adaxial	1335.13	45.4011	38.3694	0.154878	0.838556	0.670741	184.1	1473.8	142.143	0.90591
S. stoloniferum	adaxial	1329.37	54.6665	32.5575	0.404435	0.819216	0.659841	184.8	1436.92	148.495	0.925149
S. stoloniferum	adaxial	1278.53	46.1399	36.1294	0.21696	0.854215	0.685015	181.3	1378.98	138.28	0.927156
S. stoloniferum	adaxial	1264.93	56.2741	29.3348	0.478716	0.844534	0.796563	175.7	1312.71	142.031	0.963606
S. stoloniferum	adaxial	1257.34	51.852	32.9755	0.364046	0.826515	0.707429	190.4	1360.97	141.797	0.923852
S. stoloniferum	adaxial	1194.62	48.6595	31.7631	0.347238	0.88057	0.741258	171.5	1234.8	132.78	0.96746
S. stoloniferum	adaxial	1177.71	45.2794	35.255	0.221389	0.795842	0.632793	182.7	1387.92	137.72	0.848544
S. stoloniferum	adaxial	1171.47	51.9255	29.9159	0.423869	0.805071	0.759827	189.7	1304.75	141.079	0.89785
S. stoloniferum	adaxial	1126.75	49.3668	30.3284	0.385651	0.829249	0.730626	170.8	1240.56	132.902	0.908265
S. stoloniferum	adaxial	1099.07	46.255	31.2787	0.323777	0.846992	0.7027	166.6	1182	130.009	0.929837
S. stoloniferum	adaxial	1097.48	41.4221	34.7935	0.160024	0.857603	0.741118	173.6	1193.88	128.921	0.919249
S. stoloniferum	adaxial	1069.3	39.3101	35.3775	0.100041	0.890299	0.749399	153.3	1115.85	124.495	0.958283
S. stoloniferum	adaxial	1041.37	45.9347	29.3369	0.361335	0.862812	0.697861	160.3	1076.9	125.247	0.967012
S. stoloniferum	adaxial	1016.26	44.9669	29.6436	0.340768	0.818736	0.670807	165.2	1151.25	128.163	0.882741
S. stoloniferum	adaxial	1015.89	42.3373	31.2143	0.262724	0.87009	0.706159	157.5	1086.45	122.668	0.935055
S. stoloniferum	adaxial	1011.73	40.1481	33.07	0.176301	0.893351	0.767523	159.6	1047.01	121.896	0.966304
S. stoloniferum	adaxial	1009.15	50.5543	27.0775	0.464388	0.813306	0.669894	165.9	1098.46	131.681	0.918702
S. stoloniferum	adaxial	1002.78	37.9854	34.5511	0.0904091	0.846727	0.67623	165.9	1109.48	122.323	0.903831
S. stoloniferum	adaxial	1001.8	38.4576	34.0045	0.115793	0.873783	0.801675	165.2	1060.85	121.724	0.944342
S. stoloniferum	adaxial	997.64	47.3514	28.5364	0.397348	0.819029	0.729081	158.2	1090.62	128.909	0.914748
S. stoloniferum	adaxial	983.185	39.4976	32.341	0.181192	0.878411	0.739582	156.1	1043.94	119.966	0.941798
S. stoloniferum	adaxial	976.325	43.718	28.7799	0.341693	0.871434	0.732219	157.5	1015.89	120.198	0.961051
S. stoloniferum	adaxial	971.547	37.3087	34.1973	0.083396	0.858264	0.747266	165.2	1052.76	119.161	0.922853
S. stoloniferum	adaxial	968.852	42.9763	29.5303	0.312869	0.845607	0.740994	161	1044.31	121.963	0.927742
S. stoloniferum	adaxial	968.485	47.1222	27.0331	0.426319	0.811508	0.688623	169.4	1086.82	126.827	0.891118
S. stoloniferum	adaxial	959.91	42.112	29.4776	0.30002	0.856693	0.713546	154	1020.3	119.624	0.940809
S. stoloniferum	adaxial	959.665	50.1484	25.2742	0.496011	0.819604	0.67255	164.5	1041.13	127.1	0.921756
S. stoloniferum	adaxial	952.192	45.1426	27.697	0.386455	0.840787	0.68268	162.4	1017.97	122.187	0.935379
S. stoloniferum	adaxial	938.595	49.0674	30.7356	0.373604	0.698089	0.557635	196.7	1185.43	138.611	0.791774
S. stoloniferum	adaxial	935.165	49.8686	24.5259	0.508188	0.817617	0.702215	163.1	1015.28	125.457	0.921091
S. stoloniferum	adaxial	933.205	39.0329	30.628	0.21533	0.91126	0.743579	145.6	965.055	113.882	0.966997
S. stoloniferum	adaxial	922.302	66.5247	27.0347	0.593614	0.582882	0.47636	228.2	1458.85	153.691	0.632211
S. stoloniferum	adaxial	912.257	40.2397	30.4298	0.243786	0.837675	0.694878	155.4	1011.24	118.076	0.90212
S. stoloniferum	adaxial	908.215	48.8769	24.7636	0.493348	0.790706	0.681754	165.9	1036.35	124.437	0.876359
S. stoloniferum	adaxial	905.152	38.6449	30.8096	0.20275	0.875651	0.744273	151.9	954.887	115.204	0.947915
S. stoloniferum	adaxial	896.21	41.5229	29.0991	0.299203	0.842133	0.662446	151.2	975.59	118.835	0.918634
S. stoloniferum	adaxial	890.33	38.316	33.4093	0.128058	0.811608	0.619368	157.5	1015.65	122.202	0.876613
S. stoloniferum	adaxial	883.225	35.8603	32.5126	0.093354	0.865864	0.711052	147	961.38	115.26	0.918705
S. stoloniferum	adaxial	861.052	39.8955	28.4155	0.287752	0.859593	0.689552	150.5	914.462	114.469	0.941594
S. stoloniferum	adaxial	858.602	40.653	27.8808	0.314174	0.831502	0.676704	154	961.87	116.177	0.892639
S. stoloniferum	adaxial	851.987	39.2288	27.9318	0.287978	0.898449	0.730388	140.7	875.752	109.771	0.972863
S. stoloniferum	adaxial	843.78	40.6423	28.0826	0.30903	0.795402	0.628744	158.2	981.715	119.144	0.859496
S. stoloniferum	adaxial	842.677	45.7271	27.5164	0.398246	0.765539	0.635048	165.9	1016.26	122.058	0.829195
S. stoloniferum	adaxial	841.085	38.439	28.6138	0.255604	0.888321	0.715432	138.6	872.812	110.815	0.963649
S. stoloniferum	adaxial	839.737	46.6898	23.8018	0.490214	0.812279	0.740401	146.3	895.597	120.137	0.937628
S. stoloniferum	adaxial	838.267	36.7619	29.5988	0.194852	0.892535	0.763642	133	890.82	110.22	0.941007
S. stoloniferum	adaxial	831.897	47.6978	23.6107	0.504994	0.79565	0.611433	155.4	900.252	121.603	0.924071
S. stoloniferum	adaxial	820.137	35.5093	29.9475	0.15663	0.888091	0.728413	142.1	860.44	108.198	0.953161
S. stoloniferum	adaxial	806.417	35.4798	30.1462	0.150327	0.850983	0.781167	145.6	868.892	110.873	0.928098
S. stoloniferum	adaxial	800.782	36.2716	28.9067	0.203049	0.870225	0.76438	147	857.132	108.74	0.934258
S. stoloniferum	adaxial	796.74	37.5499	28.619	0.237841	0.851707	0.720941	140	854.682	111.733	0.932206
S. stoloniferum	adaxial	796.127	36.7308	28.1582	0.23339	0.884983	0.740971	142.1	842.922	106.983	0.944485
S. stoloniferum	adaxial	790.37	42.1482	24.3687	0.421835	0.835641	0.69175	149.1	828.835	113.021	0.953591
S. stoloniferum	adaxial	788.532	37.6785	27.902	0.259471	0.854554	0.7586	147	830.55	110.423	0.94941
S. stoloniferum	adaxial	782.775	44.3473	27.1929	0.38682	0.731003	0.594692	166.6	993.107	121.067	0.788208
S. stoloniferum	adaxial	782.04	38.9152	26.1446	0.328165	0.868809	0.7125	135.8	828.712	108.992	0.943681
S. stoloniferum	adaxial	775.425	35.04	29.394	0.161129	0.863419	0.757718	130.9	854.07	108.974	0.907917
S. stoloniferum	adaxial	771.137	38.0671	28.5981	0.248745	0.83267	0.643045	145.6	850.395	111.314	0.906799
S. stoloniferum	adaxial	770.647	32.8496	30.4786	0.0721764	0.886844	0.706919	133.7	809.112	105.556	0.95246
S. stoloniferum	adaxial	769.912	36.4065	27.2184	0.252375	0.898426	0.703659	134.4	798.945	104.757	0.963661
S. stoloniferum	adaxial	765.135	52.9605	20.1106	0.620272	0.701768	0.584259	164.5	903.805	128.365	0.846571
S. stoloniferum	adaxial	765.012	37.3115	27.0046	0.276241	0.879019	0.739036	131.6	802.742	106.444	0.952999
S. stoloniferum	adaxial	760.602	50.7284	20.9805	0.586416	0.736506	0.677438	161	899.027	119.367	0.846028
S. stoloniferum	adaxial	760.357	42.5179	23.6937	0.442735	0.830482	0.6385	143.5	817.197	111.76	0.930445
S. stoloniferum	adaxial	756.56	38.5091	27.7191	0.280193	0.803084	0.726468	138.6	860.072	113.815	0.879647
S. stoloniferum	adaxial	753.865	40.935	24.3551	0.405029	0.819031	0.632577	145.6	818.177	111.312	0.921395
S. stoloniferum	adaxial	746.637	53.7899	18.455	0.656907	0.760157	0.747866	164.5	818.3	122.136	0.912425
S. stoloniferum	adaxial	746.392	48.8014	21.5442	0.558533	0.754137	0.592141	157.5	891.922	119.42	0.836836
S. stoloniferum	adaxial	740.512	34.0771	29.0888	0.146384	0.824228	0.667673	142.1	845.25	109.115	0.876087
S. stoloniferum	adaxial	733.285	37.3089	26.524	0.289069	0.840299	0.672556	138.6	785.347	106.887	0.933708
S. stoloniferum	adaxial	732.917	34.396	27.7444	0.193384	0.883393	0.738627	133	758.52	103.83	0.966247
S. stoloniferum	adaxial	729.487	40.6948	23.4038	0.424895	0.852792	0.729133	139.3	774.69	106.017	0.941651
S. stoloniferum	adaxial	726.057	36.0848	25.7878	0.285356	0.893308	0.71741	129.5	746.025	101.947	0.973235
S. stoloniferum	adaxial	720.3	39.7302	23.5592	0.40702	0.837761	0.674463	142.1	790.37	106.466	0.911345
S. stoloniferum	adaxial	715.4	32.1328	28.6162	0.109438	0.9035	0.708308	127.4	744.8	100.503	0.960526
S. stoloniferum	adaxial	710.867	35.2775	26.0027	0.262908	0.881259	0.696333	132.3	749.822	101.758	0.948048
S. stoloniferum	adaxial	709.275	31.647	29.7331	0.0604761	0.892779	0.720351	131.6	735.122	101.348	0.964839
S. stoloniferum	adaxial	706.212	35.1939	26.2962	0.252819	0.877776	0.723727	132.3	739.287	102.701	0.955261
S. stoloniferum	adaxial	702.292	32.8057	27.7641	0.15368	0.873852	0.737006	134.4	742.717	101.818	0.945571
S. stoloniferum	adaxial	700.455	34.6729	26.4653	0.236713	0.879759	0.69868	126.7	753.865	101.381	0.929152
S. stoloniferum	adaxial	699.842	52.3196	17.8133	0.659529	0.749559	0.690551	150.5	781.305	117.666	0.895735
S. stoloniferum	adaxial	695.677	46.3993	23.2372	0.499192	0.720629	0.602035	156.1	895.475	116.438	0.776881
S. stoloniferum	adaxial	686.612	38.3844	23.4889	0.388062	0.870904	0.711319	130.2	709.765	102.406	0.96738
S. stoloniferum	adaxial	678.037	43.5807	20.6464	0.52625	0.812073	0.708	135.1	741.002	107.208	0.915027
S. stoloniferum	adaxial	677.18	33.4825	26.8352	0.19853	0.868934	0.682618	129.5	727.405	100.91	0.930953
S. stoloniferum	adaxial	672.157	38.0665	24.4296	0.358237	0.811546	0.632408	137.2	759.01	106.086	0.885571
S. stoloniferum	adaxial	651.332	38.9972	22.0259	0.435193	0.838256	0.79714	135.1	696.29	102.365	0.935433
S. stoloniferum	adaxial	650.72	42.0119	20.9712	0.500827	0.798644	0.695892	142.1	735.98	106.526	0.884154
S. stoloniferum	adaxial	642.267	39.3271	21.9679	0.441405	0.806601	0.644176	139.3	704.13	105.028	0.912143
S. stoloniferum	adaxial	633.447	29.8302	28.0139	0.0608872	0.86607	0.761772	132.3	677.67	97.2341	0.934743
S. stoloniferum	adaxial	632.1	52.32	16.3048	0.688364	0.733709	0.656649	152.6	710.132	116.195	0.890116
S. stoloniferum	adaxial	628.792	33.4974	24.364	0.272659	0.888939	0.782672	126	657.825	96.3876	0.955866
S. stoloniferum	adaxial	619.482	36.6555	23.7078	0.353228	0.779098	0.659009	137.2	738.185	103.552	0.839197
S. stoloniferum	adaxial	617.4	30.8442	26.0337	0.155959	0.904125	0.721937	118.3	646.187	93.0484	0.95545
S. stoloniferum	adaxial	616.91	31.8295	26.0833	0.180529	0.859773	0.717583	123.9	653.537	97.2308	0.943955
S. stoloniferum	adaxial	616.787	33.6091	24.2744	0.277743	0.861481	0.718448	129.5	649.005	97.5876	0.950359
S. stoloniferum	adaxial	616.175	32.6447	26.0189	0.202967	0.832949	0.654162	128.1	684.162	100.388	0.900627
S. stoloniferum	adaxial	611.765	37.0053	21.534	0.418082	0.843943	0.679394	126	649.985	98.9863	0.941199
S. stoloniferum	adaxial	610.785	29.1166	27.1093	0.0689386	0.895547	0.706179	120.4	637.367	94.2571	0.958293
S. stoloniferum	adaxial	610.662	39.2026	20.8597	0.467899	0.812335	0.693669	128.1	688.327	101.528	0.887169
S. stoloniferum	adaxial	610.54	32.7103	24.2196	0.259572	0.910724	0.747245	114.8	619.727	92.9661	0.985175
S. stoloniferum	adaxial	607.722	33.973	23.4203	0.310622	0.87087	0.730888	126.7	643.247	96.1776	0.944772
S. stoloniferum	adaxial	606.252	33.3879	23.4023	0.299079	0.884754	0.698404	118.3	642.267	94.0538	0.943925
S. stoloniferum	adaxial	601.72	30.515	25.7234	0.157027	0.868999	0.700925	120.4	649.495	93.7124	0.926443
S. stoloniferum	adaxial	592.165	36.6148	24.0076	0.34432	0.77209	0.656737	136.5	711.112	100.853	0.83273
S. stoloniferum	adaxial	588.857	32.4925	24.4697	0.246913	0.805246	0.667125	131.6	682.57	98.1845	0.862706
S. stoloniferum	adaxial	579.425	33.7807	22.1925	0.343041	0.878811	0.701056	119	602.7	93.8538	0.961382
S. stoloniferum	adaxial	579.302	47.3554	18.0347	0.619163	0.70543	0.59866	148.4	747.25	109.703	0.775246
S. stoloniferum	adaxial	577.832	32.042	23.5346	0.265506	0.864166	0.711623	122.5	611.152	93.9639	0.94548
S. stoloniferum	adaxial	566.44	40.9719	23.432	0.428095	0.703956	0.513461	144.9	744.555	106.849	0.760777
S. stoloniferum	adaxial	564.112	31.6295	23.7687	0.248527	0.838056	0.674761	123.2	614.705	94.3541	0.917696
S. stoloniferum	adaxial	560.315	49.4299	16.8746	0.658615	0.694593	0.66498	150.5	683.55	111.563	0.819713
S. stoloniferum	adaxial	560.192	36.5809	21.3854	0.415394	0.797571	0.652281	129.5	640.797	96.8347	0.874211
S. stoloniferum	adaxial	558.355	28.8418	25.3891	0.119711	0.870708	0.670186	116.2	598.045	91.9077	0.933634
S. stoloniferum	adaxial	548.432	28.6845	25.3814	0.11515	0.825119	0.690743	126	604.782	92.4946	0.906826
S. stoloniferum	adaxial	547.207	34.6279	21.2984	0.384935	0.83595	0.691797	121.1	586.652	94.2352	0.932763
S. stoloniferum	adaxial	532.14	36.6135	19.0764	0.478979	0.838737	0.702478	121.8	566.93	93.4636	0.938634
S. stoloniferum	adaxial	526.75	29.9585	23.6887	0.209282	0.85709	0.664627	116.9	557.742	90.0549	0.944432
S. stoloniferum	adaxial	517.195	28.1668	24.3002	0.137272	0.867217	0.761602	120.4	543.165	88.7996	0.952188
S. stoloniferum	adaxial	515.725	27.3125	25.0306	0.0835457	0.895449	0.722678	109.9	541.327	86.1973	0.952704
S. stoloniferum	adaxial	515.48	30.6201	21.9206	0.284111	0.87638	0.780036	116.2	527.24	87.7298	0.977695
S. stoloniferum	adaxial	502.495	29.6475	22.4271	0.243542	0.842565	0.757571	119.7	551.372	89.3359	0.911353
S. stoloniferum	adaxial	501.392	29.6328	22.2272	0.249913	0.861738	0.67708	113.4	537.162	87.0188	0.933409
S. stoloniferum	adaxial	493.062	39.5934	19.7721	0.500622	0.694599	0.560848	144.2	671.177	97.4911	0.734623
S. stoloniferum	adaxial	490	27.4913	23.7077	0.137628	0.870745	0.695531	107.1	526.382	85.9997	0.930882
S. stoloniferum	adaxial	488.775	32.9231	19.444	0.409412	0.851897	0.777937	120.4	511.805	88.4637	0.955002
S. stoloniferum	adaxial	481.302	34.0543	18.5032	0.456656	0.828847	0.744479	119.7	521.237	88.5974	0.923384
S. stoloniferum	adaxial	466.847	27.7223	22.5186	0.187707	0.863337	0.679359	105.7	494.655	84.5544	0.943784
S. stoloniferum	adaxial	455.945	33.7283	18.1099	0.463066	0.839614	0.702132	105.7	493.43	86.7889	0.924032
S. stoloniferum	adaxial	455.822	42.9924	15.0004	0.651092	0.734529	0.658194	127.4	544.267	97.1459	0.837497
S. stoloniferum	adaxial	441	30.8945	19.4655	0.369936	0.794385	0.710949	123.2	492.45	89.2275	0.895522
S. stoloniferum	adaxial	432.67	36.5882	17.5807	0.519498	0.738697	0.588667	123.9	528.465	90.6863	0.81873
S. stoloniferum	adaxial	432.67	24.127	23.3398	0.0326283	0.910685	0.731263	95.9	452.637	78.3298	0.955886
S. stoloniferum	adaxial	427.525	28.318	20.3527	0.28128	0.830345	0.68235	107.1	463.417	83.3893	0.922548
S. stoloniferum	adaxial	420.175	30.9392	18.2277	0.410852	0.812766	0.73312	102.9	456.925	84.6081	0.919571
S. stoloniferum	adaxial	416.255	35.4156	15.8825	0.551541	0.782202	0.686805	114.1	432.67	88.0423	0.962061
S. stoloniferum	adaxial	414.907	25.35	21.5374	0.1504	0.873409	0.75272	101.5	444.92	78.5624	0.932544
S. stoloniferum	adaxial	414.662	29.5735	18.8754	0.361744	0.823944	0.639831	108.5	459.497	82.2075	0.902426
S. stoloniferum	adaxial	404.862	31.0128	17.0948	0.448783	0.839369	0.72482	103.6	426.422	81.3741	0.94944
S. stoloniferum	adaxial	404.127	33.0452	16.1019	0.51273	0.787857	0.692228	119	449.942	86.7598	0.898176
S. stoloniferum	adaxial	394.205	37.6689	14.2796	0.620917	0.747638	0.693466	115.5	427.77	89.4588	0.921535
S. stoloniferum	adaxial	384.895	25.0333	20.5669	0.178417	0.878025	0.666814	96.6	405.475	76.0854	0.949245
S. stoloniferum	adaxial	379.75	29.5647	16.5059	0.441704	0.860304	0.754139	102.2	390.285	76.6747	0.973007
S. stoloniferum	adaxial	360.762	29.3908	16.8899	0.425332	0.825009	0.63876	102.9	387.345	77.7928	0.931373
S. stoloniferum	adaxial	351.085	34.81	15.8657	0.54422	0.696175	0.558888	120.4	467.705	86.1684	0.750655
S. stoloniferum	adaxial	326.83	29.9038	14.8198	0.504417	0.792146	0.744495	105	365.907	77.4343	0.893204
S. stoloniferum	adaxial	325.972	40.4474	20.9713	0.481518	0.554269	0.420784	144.9	572.197	95.2173	0.569685
S. stoloniferum	adaxial	313.355	33.783	12.7157	0.623606	0.759623	0.711059	95.9	343.98	79.4937	0.910969
S. stoloniferum	adaxial	311.517	32.451	12.6304	0.610787	0.788014	0.711105	93.1	324.135	77.0125	0.961073
S. stoloniferum	adaxial	294.612	22.4189	16.9746	0.242845	0.900638	0.728726	81.2	306.127	65.2151	0.962385
S. stoloniferum	adaxial	287.997	31.4053	12.4353	0.604038	0.781763	0.71426	96.6	313.845	73.9074	0.917642
S. stoloniferum	adaxial	255.535	27.9892	13.06	0.533391	0.76771	0.656941	91	308.822	69.1651	0.827449
S. stoloniferum	adaxial	255.29	29.5374	11.5308	0.609622	0.76646	0.726786	91.7	265.212	70.1677	0.962587
S. stoloniferum	adaxial	246.592	27.7745	12.0658	0.565578	0.785772	0.708491	86.8	259.087	67.801	0.951773
S. stoloniferum	adaxial	243.775	24.5157	14.1628	0.422298	0.777589	0.65711	84	292.162	67.2894	0.834382
S. stoloniferum	adaxial	240.957	27.9167	11.726	0.579964	0.773576	0.676711	87.5	252.35	68.2996	0.954854
S. stoloniferum	adaxial	240.712	29.4086	10.9698	0.626985	0.759625	0.726675	92.4	252.472	69.5224	0.953421
S. stoloniferum	adaxial	238.875	26.5046	11.9289	0.549933	0.796716	0.682984	86.1	247.817	66.2841	0.963915
S. stoloniferum	adaxial	236.547	24.1283	13.0344	0.459789	0.825724	0.711635	82.6	258.107	63.2864	0.916469
S. stoloniferum	adaxial	229.197	27.6911	11.318	0.591278	0.77421	0.666139	80.5	236.057	67.5171	0.970939
S. stoloniferum	adaxial	226.747	28.2563	10.7879	0.618213	0.782878	0.728167	78.4	230.667	66.9902	0.983006
S. stoloniferum	adaxial	220.255	36.9702	13.6999	0.629435	0.574702	0.407394	109.9	385.14	80.9063	0.571883
S. stoloniferum	adaxial	212.047	24.8296	11.2774	0.54581	0.812239	0.703915	79.1	219.152	61.2938	0.96758
S. stoloniferum	adaxial	184.607	19.1908	13.6464	0.288911	0.811493	0.655851	74.9	219.03	57.0388	0.842841
S. stoloniferum	adaxial	167.212	22.8574	9.89777	0.566978	0.78203	0.683769	72.8	178.727	56.6531	0.935572
S. stoloniferum	adaxial	166.967	24.6467	9.42863	0.617448	0.752478	0.653141	75.6	180.81	58.6834	0.923442
S. stoloniferum	adaxial	163.66	21.5644	10.1323	0.530136	0.808619	0.748722	72.8	171.377	54.3271	0.954968
S. stoloniferum	adaxial	147.98	20.0994	9.8266	0.5111	0.820863	0.687051	67.2	153.615	51.2507	0.963317
S. stoloniferum	adaxial	140.385	23.5162	7.99045	0.660216	0.740494	0.676465	71.4	152.635	54.8716	0.919743
S. stoloniferum	abaxial	2532.81	66.0739	54.0724	0.181638	0.657251	0.607958	335.3	3202.27	211.796	0.790941
S. stoloniferum	abaxial	2338.4	88.0203	49.186	0.441197	0.483543	0.51073	430.5	3538.41	223.147	0.660862
S. stoloniferum	abaxial	1586.13	95.7688	38.0291	0.602907	0.460923	0.415929	380.8	2838.69	209.77	0.558754
S. stoloniferum	abaxial	1036.84	64.3359	25.4479	0.604452	0.62911	0.578349	220.5	1416.47	150.643	0.73199
S. stoloniferum	abaxial	805.07	60.0462	25.7908	0.570484	0.55955	0.450015	215.6	1241.17	142.721	0.648638
S. stoloniferum	abaxial	760.48	44.0363	26.3935	0.400642	0.671068	0.593693	175.7	994.822	120.529	0.764438
S. stoloniferum	abaxial	751.17	56.5195	19.4101	0.656576	0.634883	0.611189	184.1	988.82	129.735	0.759663
S. stoloniferum	abaxial	744.31	41.9413	26.4128	0.370244	0.663089	0.563831	178.5	953.172	119.065	0.780876
S. stoloniferum	abaxial	700.945	40.3193	26.2676	0.34851	0.62812	0.553352	183.4	976.325	117.671	0.717942
S. stoloniferum	abaxial	692.247	60.6571	18.9934	0.686873	0.608987	0.522108	186.2	972.895	132.639	0.711534
S. stoloniferum	abaxial	680.977	39.6443	25.09	0.367121	0.734838	0.590566	154.7	813.277	111.521	0.837325
S. stoloniferum	abaxial	677.302	62.6283	21.8615	0.650932	0.557748	0.48347	199.5	1125.16	133.686	0.60196
S. stoloniferum	abaxial	659.785	35.2789	27.1183	0.231317	0.774796	0.646858	144.9	786.817	105.709	0.838549
S. stoloniferum	abaxial	640.185	36.7902	23.862	0.351404	0.72031	0.646732	149.1	779.222	104.802	0.821569
S. stoloniferum	abaxial	626.465	31.4056	27.0853	0.137565	0.762552	0.654633	141.4	751.17	102.355	0.833986
S. stoloniferum	abaxial	616.787	41.5998	22.7504	0.453113	0.666434	0.623758	163.1	818.3	109.748	0.753743
S. stoloniferum	abaxial	612.377	38.573	23.1847	0.39894	0.700334	0.592535	154	768.687	108.294	0.796653
S. stoloniferum	abaxial	604.17	41.2666	20.4467	0.504522	0.664688	0.602773	161	775.302	110.704	0.77927
S. stoloniferum	abaxial	600.372	35.5872	22.686	0.362522	0.825483	0.666043	130.2	672.157	97.6044	0.893202
S. stoloniferum	abaxial	591.185	39.6625	24.0684	0.393172	0.682321	0.532529	155.4	779.345	109.667	0.758566
S. stoloniferum	abaxial	572.075	31.0282	23.9688	0.227517	0.896392	0.763759	116.9	606.007	89.9067	0.944006
S. stoloniferum	abaxial	564.602	43.767	21.2967	0.513408	0.651624	0.523119	156.8	767.83	115.506	0.735322
S. stoloniferum	abaxial	554.19	36.221	21.692	0.401121	0.748394	0.68761	133	675.465	98.477	0.820457
S. stoloniferum	abaxial	547.207	34.631	32.5203	0.0609487	0.593041	0.419042	172.2	856.152	118.497	0.639147
S. stoloniferum	abaxial	531.65	37.916	19.8614	0.476173	0.664395	0.54721	149.1	695.187	102.695	0.764758
S. stoloniferum	abaxial	529.567	30.9415	24.651	0.203303	0.771287	0.632277	133	633.08	95.6401	0.836494
S. stoloniferum	abaxial	526.26	37.5334	19.4539	0.481691	0.701701	0.653242	142.1	624.137	97.2269	0.84318
S. stoloniferum	abaxial	520.502	40.6811	18.0274	0.55686	0.713992	0.584312	138.6	631.855	101.3	0.823769
S. stoloniferum	abaxial	520.012	36.4978	23.7946	0.348054	0.706359	0.535813	138.6	717.482	101.122	0.724774
S. stoloniferum	abaxial	515.48	32.1621	23.103	0.281669	0.708816	0.605654	135.8	615.807	94.5319	0.83708
S. stoloniferum	abaxial	515.112	38.2619	20.6867	0.459338	0.651873	0.523839	148.4	674.485	103.48	0.763712
S. stoloniferum	abaxial	513.52	31.0653	24.8534	0.199964	0.650286	0.504282	150.5	723.852	104.128	0.709426
S. stoloniferum	abaxial	510.58	49.1507	18.646	0.620637	0.568246	0.471903	170.8	823.69	115.022	0.619869
S. stoloniferum	abaxial	507.395	33.4854	22.0005	0.342982	0.734041	0.603627	133.7	631.977	94.5784	0.802869
S. stoloniferum	abaxial	506.782	44.2234	16.3798	0.629614	0.674366	0.579899	147	640.185	104.054	0.791619
S. stoloniferum	abaxial	505.68	32.33	21.2684	0.342146	0.671078	0.587665	144.2	638.347	96.4051	0.79217
S. stoloniferum	abaxial	497.84	40.5254	19.6418	0.515322	0.66653	0.528514	144.2	697.882	102.621	0.713358
S. stoloniferum	abaxial	496.982	27.3876	24.2307	0.115264	0.85999	0.724383	109.9	541.572	87.0644	0.917666
S. stoloniferum	abaxial	495.757	38.2378	19.0157	0.502699	0.710135	0.646371	135.1	651.822	98.4852	0.760571
S. stoloniferum	abaxial	493.552	40.0983	20.8559	0.479881	0.670676	0.567175	143.5	696.902	101.835	0.708209
S. stoloniferum	abaxial	485.345	35.3868	23.1937	0.344568	0.663987	0.517685	142.8	648.147	99.641	0.748819
S. stoloniferum	abaxial	484.61	29.9394	23.8799	0.202393	0.70242	0.507003	133	604.537	98.5356	0.801621
S. stoloniferum	abaxial	484.242	34.0382	19.0569	0.440132	0.769705	0.67662	125.3	556.272	91.8954	0.870513
S. stoloniferum	abaxial	481.547	39.7462	19.3158	0.514021	0.678444	0.578302	139.3	613.725	98.0314	0.784631
S. stoloniferum	abaxial	477.627	27.8615	24.9266	0.105339	0.773663	0.588204	120.4	558.477	90.1988	0.855231
S. stoloniferum	abaxial	473.34	41.6077	19.1003	0.540943	0.631356	0.51748	149.8	689.43	103.445	0.686567
S. stoloniferum	abaxial	471.87	37.4311	17.4573	0.533616	0.713105	0.6166	131.6	612.01	95.3173	0.771017
S. stoloniferum	abaxial	467.827	35.7333	19.5383	0.453218	0.698865	0.639483	135.1	585.672	91.4149	0.798787
S. stoloniferum	abaxial	465.255	30.7184	21.7875	0.290734	0.77225	0.629666	116.2	555.292	89.7495	0.837856
S. stoloniferum	abaxial	464.52	29.0127	21.763	0.249881	0.779201	0.639997	121.8	538.877	87.3442	0.862014
S. stoloniferum	abaxial	462.927	36.3373	19.0377	0.476083	0.680526	0.505803	137.2	600.25	99.1091	0.771224
S. stoloniferum	abaxial	460.845	46.0142	16.1052	0.649995	0.665455	0.51561	137.9	610.662	106.503	0.754664
S. stoloniferum	abaxial	459.742	32.9171	20.0744	0.390153	0.722363	0.608703	130.2	552.475	90.8542	0.832151
S. stoloniferum	abaxial	457.537	27.521	22.0987	0.197025	0.794552	0.708756	118.3	519.4	84.7203	0.880896
S. stoloniferum	abaxial	455.577	41.6515	16.5969	0.601529	0.711341	0.603641	129.5	584.325	97.7866	0.779665
S. stoloniferum	abaxial	454.842	43.6544	19.1099	0.562246	0.613932	0.467649	148.4	648.882	106.237	0.700963
S. stoloniferum	abaxial	451.657	40.973	19.4092	0.526293	0.614361	0.517507	149.8	681.957	104.746	0.662296
S. stoloniferum	abaxial	448.595	31.7971	18.9746	0.40326	0.726988	0.596571	126	538.877	87.3293	0.832462
S. stoloniferum	abaxial	446.39	31.2255	20.7871	0.334291	0.761512	0.598026	120.4	549.535	88.2694	0.812305
S. stoloniferum	abaxial	442.837	29.88	21.8752	0.267899	0.745216	0.619638	121.8	524.177	88.1154	0.844824
S. stoloniferum	abaxial	439.53	28.6503	21.6387	0.244731	0.718179	0.617532	126	543.9	86.7283	0.808108
S. stoloniferum	abaxial	435.242	29.7275	19.5935	0.340897	0.819107	0.656504	108.5	483.507	82.3609	0.900177
S. stoloniferum	abaxial	417.602	30.9638	18.1704	0.413175	0.811232	0.678875	107.1	458.762	82.4837	0.91028
S. stoloniferum	abaxial	412.335	29.0217	21.1	0.272957	0.695606	0.578687	126	556.272	90.1475	0.741246
S. stoloniferum	abaxial	410.497	41.3736	16.0948	0.610988	0.637673	0.495295	137.9	572.075	97.839	0.717559
S. stoloniferum	abaxial	407.312	25.9566	22.0083	0.152112	0.750262	0.583627	114.8	506.292	85.6844	0.8045
S. stoloniferum	abaxial	401.922	36.1948	16.7396	0.537513	0.713631	0.563372	126	492.572	90.2498	0.815966
S. stoloniferum	abaxial	397.635	28.5912	21.1598	0.25992	0.748004	0.573867	116.2	473.217	84.7661	0.84028
S. stoloniferum	abaxial	396.042	28.062	19.9749	0.288189	0.734782	0.588702	116.9	486.937	84.9412	0.813333
S. stoloniferum	abaxial	392.857	29.4214	19.5748	0.334674	0.721472	0.571648	119.7	483.14	86.1361	0.813134
S. stoloniferum	abaxial	390.53	27.5964	19.1461	0.306212	0.776196	0.68147	109.9	464.275	80.2868	0.841161
S. stoloniferum	abaxial	387.957	25.223	21.9154	0.131134	0.753089	0.637413	113.4	470.4	82.439	0.82474
S. stoloniferum	abaxial	387.467	31.9638	16.7057	0.477356	0.751136	0.596833	114.8	454.72	84.1524	0.852101
S. stoloniferum	abaxial	386.365	42.1276	14.9637	0.644801	0.625965	0.525099	133.7	522.707	97.7478	0.739161
S. stoloniferum	abaxial	383.915	28.2327	18.8579	0.332053	0.744498	0.648862	114.8	460.355	82.5487	0.833954
S. stoloniferum	abaxial	383.302	25.5778	19.2912	0.245785	0.911354	0.722451	91.7	396.287	74.0745	0.967233
S. stoloniferum	abaxial	383.057	33.4469	18.2611	0.454027	0.708814	0.52697	120.4	511.927	89.4965	0.748265
S. stoloniferum	abaxial	382.077	25.8779	19.1728	0.259103	0.894139	0.724704	96.6	402.902	74.1379	0.948313
S. stoloniferum	abaxial	371.42	36.098	15.1177	0.581205	0.707287	0.651108	121.1	469.542	87.0377	0.791025
S. stoloniferum	abaxial	370.685	32.8581	15.6796	0.522808	0.715717	0.61975	119	452.76	84.4824	0.818723
S. stoloniferum	abaxial	369.582	32.7756	18.9691	0.421244	0.671259	0.517901	129.5	539.367	88.7676	0.685215
S. stoloniferum	abaxial	365.907	24.1474	21.1397	0.124556	0.806487	0.642869	105.7	427.157	77.1997	0.85661
S. stoloniferum	abaxial	365.785	29.0267	17.9864	0.38035	0.717061	0.558077	115.5	447.982	82.5213	0.816516
S. stoloniferum	abaxial	363.335	23.5918	20.4757	0.132085	0.825161	0.721179	100.1	410.007	75.1709	0.886167
S. stoloniferum	abaxial	357.087	40.8164	16.6235	0.592724	0.600798	0.49684	135.8	569.012	95.8367	0.627557
S. stoloniferum	abaxial	354.27	32.4651	14.434	0.555399	0.803423	0.711316	102.9	366.152	79.7065	0.967548
S. stoloniferum	abaxial	353.78	32.0365	16.0915	0.497712	0.741734	0.637383	112	429.117	81.2452	0.824436
S. stoloniferum	abaxial	352.555	36.7161	14.9567	0.59264	0.685008	0.595111	116.2	466.725	86.6852	0.755381
S. stoloniferum	abaxial	351.942	27.5521	17.481	0.365528	0.779154	0.60834	105	424.217	78.2358	0.829627
S. stoloniferum	abaxial	349.737	39.0676	12.6625	0.675881	0.718224	0.653593	109.9	426.545	86.1901	0.819931
S. stoloniferum	abaxial	348.022	34.5897	14.3766	0.584368	0.674895	0.558325	116.2	442.47	85.317	0.786545
S. stoloniferum	abaxial	347.532	29.368	16.9515	0.422792	0.751837	0.605897	106.4	413.805	77.6908	0.839846
S. stoloniferum	abaxial	345.45	29.8317	17.5783	0.410751	0.733356	0.627047	109.9	444.43	81.0853	0.777288
S. stoloniferum	abaxial	339.57	27.0001	18.0789	0.330416	0.711138	0.569151	111.3	436.467	78.1462	0.777996
S. stoloniferum	abaxial	338.467	27.6071	16.5165	0.401729	0.83598	0.65731	95.2	376.32	74.2556	0.899414
S. stoloniferum	abaxial	337.732	37.4378	16.5078	0.559061	0.619634	0.490682	129.5	519.645	90.0721	0.649929
S. stoloniferum	abaxial	335.895	29.4291	17.8531	0.393351	0.695226	0.52327	112.7	443.082	83.6032	0.758087
S. stoloniferum	abaxial	333.077	30.1517	14.8699	0.506832	0.812357	0.718842	102.9	357.21	76.9914	0.932442
S. stoloniferum	abaxial	330.627	39.6568	13.3575	0.663171	0.650675	0.52496	118.3	453.862	89.4086	0.728475
S. stoloniferum	abaxial	329.77	34.9404	17.6561	0.494679	0.656625	0.512479	118.3	483.262	85.8589	0.682383
S. stoloniferum	abaxial	325.85	30.6814	14.1255	0.539606	0.774697	0.621377	101.5	367.5	77.0842	0.886667
S. stoloniferum	abaxial	325.482	34.3696	12.5238	0.635613	0.763011	0.739096	100.8	338.712	80.2563	0.96094
S. stoloniferum	abaxial	323.4	25.1117	19.6159	0.218854	0.705402	0.562199	109.2	406.577	77.8143	0.79542
S. stoloniferum	abaxial	323.155	33.1876	14.2066	0.57193	0.724699	0.621777	104.3	400.452	78.2735	0.806975
S. stoloniferum	abaxial	322.665	26.2538	17.4978	0.333513	0.813361	0.639018	92.4	370.317	75.057	0.87132
S. stoloniferum	abaxial	322.052	32.8365	12.8526	0.608589	0.782271	0.728717	102.2	330.872	77.0918	0.973343
S. stoloniferum	abaxial	321.93	34.1433	15.9612	0.532523	0.671762	0.481126	115.5	420.052	85.92	0.766404
S. stoloniferum	abaxial	320.705	25.7069	17.1281	0.333716	0.792562	0.638843	93.8	372.89	73.3014	0.860053
S. stoloniferum	abaxial	319.97	37.1876	15.6032	0.580418	0.639686	0.506244	123.9	476.402	87.9935	0.671638
S. stoloniferum	abaxial	318.867	34.4248	12.5882	0.634328	0.742224	0.690823	104.3	344.102	81.2517	0.926664
S. stoloniferum	abaxial	317.765	28.0802	15.9731	0.431162	0.776039	0.593453	98	373.38	75.1509	0.85105
S. stoloniferum	abaxial	317.52	23.7513	20.2718	0.146496	0.74588	0.562216	102.9	391.632	75.6592	0.81076
S. stoloniferum	abaxial	317.03	24.7163	18.7713	0.24053	0.782906	0.595353	98.7	372.522	75.4764	0.851036
S. stoloniferum	abaxial	314.947	32.7558	13.3286	0.593094	0.770983	0.681967	99.4	335.895	78.769	0.937637
S. stoloniferum	abaxial	310.66	25.7217	18.4414	0.28304	0.74115	0.59943	104.3	394.817	75.5593	0.786845
S. stoloniferum	abaxial	309.435	31.5735	14.2361	0.549112	0.717906	0.613677	105.7	379.75	77.4392	0.814839
S. stoloniferum	abaxial	305.76	26.6477	16.7196	0.372568	0.73633	0.55666	105	390.407	75.3214	0.783182
S. stoloniferum	abaxial	304.78	22.5843	18.4236	0.184231	0.813326	0.662206	89.6	348.39	70.3934	0.874824
S. stoloniferum	abaxial	301.35	23.3453	17.44	0.252952	0.797192	0.640436	95.2	345.817	70.1734	0.871413
S. stoloniferum	abaxial	299.145	36.9012	15.429	0.581883	0.609391	0.490249	126	459.007	84.3095	0.651721
S. stoloniferum	abaxial	293.02	28.1754	14.3375	0.491136	0.749443	0.670229	95.9	348.757	72.8624	0.840183
S. stoloniferum	abaxial	292.407	31.5271	12.5312	0.602526	0.771143	0.70151	100.8	309.68	76.3643	0.944225
S. stoloniferum	abaxial	291.55	34.0809	12.5131	0.632841	0.653605	0.53159	114.1	406.455	84.4316	0.7173
S. stoloniferum	abaxial	289.59	33.4471	11.8739	0.644995	0.726696	0.700685	104.3	322.052	78.3457	0.899201
S. stoloniferum	abaxial	287.017	30.2197	13.0423	0.568416	0.771504	0.68453	93.8	306.985	74.0622	0.934956
S. stoloniferum	abaxial	286.405	31.4043	12.0434	0.616504	0.764639	0.73116	93.8	300.37	74.0208	0.953507
S. stoloniferum	abaxial	285.915	31.8782	12.9692	0.593164	0.732432	0.63601	98	364.192	76.9706	0.785066
S. stoloniferum	abaxial	285.302	28.0068	14.49	0.482627	0.778118	0.620524	93.8	328.912	72.9717	0.867412
S. stoloniferum	abaxial	285.18	38.8454	16.4832	0.575671	0.54547	0.422965	133.7	514.01	93.0435	0.554814
S. stoloniferum	abaxial	282.73	22.2766	18.533	0.168047	0.756442	0.585645	96.6	348.757	70.3336	0.810678
S. stoloniferum	abaxial	282.362	28.1888	14.4527	0.48729	0.74107	0.635661	100.1	359.66	73.9757	0.785082
S. stoloniferum	abaxial	280.28	28.9614	14.3407	0.504834	0.720166	0.592566	102.2	352.677	76.0585	0.79472
S. stoloniferum	abaxial	276.482	24.3964	17.9674	0.263523	0.702923	0.561786	102.9	366.642	73.4245	0.754093
S. stoloniferum	abaxial	275.87	29.6304	12.4189	0.580874	0.757421	0.69346	95.2	287.752	73.0265	0.958706
S. stoloniferum	abaxial	273.052	22.0824	16.7183	0.242915	0.814522	0.673579	86.1	312.742	65.3706	0.87309
S. stoloniferum	abaxial	268.275	27.5597	15.2815	0.445514	0.687471	0.507916	102.2	365.785	75.678	0.733423
S. stoloniferum	abaxial	268.152	21.0504	17.3256	0.176946	0.80125	0.671265	88.2	303.31	65.2924	0.884087
S. stoloniferum	abaxial	266.315	28.4379	16.6854	0.413268	0.651958	0.504604	109.2	390.04	77.9969	0.682789
S. stoloniferum	abaxial	263.742	32.3101	15.9679	0.505791	0.615079	0.500225	116.2	409.517	78.6379	0.644032
S. stoloniferum	abaxial	263.497	28.7987	12.401	0.569392	0.788338	0.669512	91	277.217	70.5473	0.950508
S. stoloniferum	abaxial	260.435	35.2605	13.8129	0.608262	0.624179	0.466397	111.3	396.042	79.6973	0.657594
S. stoloniferum	abaxial	260.19	26.9163	12.8985	0.520792	0.817445	0.716198	86.8	269.132	68.0398	0.966773
S. stoloniferum	abaxial	258.23	28.4399	16.6635	0.414082	0.651751	0.502121	105.7	380.975	74.5945	0.677814
S. stoloniferum	abaxial	256.025	23.9159	19.004	0.205381	0.680046	0.55074	100.8	368.112	73.5617	0.695507
S. stoloniferum	abaxial	255.045	33.332	14.0282	0.579138	0.610063	0.501268	110.6	383.057	78.2498	0.665814
S. stoloniferum	abaxial	254.677	28.9361	11.7503	0.593923	0.790576	0.738809	91	271.827	68.9606	0.936909
S. stoloniferum	abaxial	253.942	23.2105	16.9157	0.271205	0.744976	0.610599	92.4	317.642	68.77	0.79946
S. stoloniferum	abaxial	253.452	25.9009	13.0715	0.495326	0.817098	0.743603	84	263.987	65.8406	0.960093
S. stoloniferum	abaxial	252.595	31.2554	10.6952	0.657813	0.749877	0.733734	98	261.905	72.6155	0.964453
S. stoloniferum	abaxial	250.145	30.6369	10.826	0.646635	0.746871	0.732238	92.4	264.845	71.2191	0.944496
S. stoloniferum	abaxial	249.9	28.0011	11.9238	0.574166	0.783125	0.704909	91	257.495	69.1698	0.970504
S. stoloniferum	abaxial	249.41	29.6966	11.3306	0.618453	0.771681	0.710001	92.4	264.477	69.9933	0.943029
S. stoloniferum	abaxial	249.042	30.2429	10.9436	0.638144	0.771487	0.732724	93.8	260.557	70.2614	0.955806
S. stoloniferum	abaxial	248.307	47.7747	15.6823	0.671744	0.500774	0.399903	137.9	484.242	93.0178	0.512775
S. stoloniferum	abaxial	247.572	36.6151	13.6556	0.62705	0.609534	0.477517	111.3	399.717	79.851	0.619369
S. stoloniferum	abaxial	247.205	26.6938	13.4808	0.494983	0.71789	0.586457	93.8	313.355	70.4063	0.788898
S. stoloniferum	abaxial	247.082	31.7166	10.4621	0.670139	0.730079	0.736339	93.1	261.66	72.19	0.944288
S. stoloniferum	abaxial	241.202	29.1309	11.519	0.604578	0.755021	0.696056	88.2	273.542	69.4058	0.881773
S. stoloniferum	abaxial	240.835	23.349	17.2454	0.261406	0.704046	0.514332	94.5	329.647	69.4782	0.730583
S. stoloniferum	abaxial	240.1	27.736	11.4788	0.586142	0.803598	0.723128	79.8	251.37	66.9989	0.955166
S. stoloniferum	abaxial	238.63	27.8307	12.4262	0.553506	0.765419	0.616967	87.5	280.28	68.0278	0.851399
S. stoloniferum	abaxial	235.935	27.043	11.8218	0.56285	0.798411	0.717012	81.9	253.942	65.9389	0.929088
S. stoloniferum	abaxial	235.445	22.0232	14.4468	0.344019	0.749788	0.61389	90.3	285.67	64.1345	0.824185
S. stoloniferum	abaxial	235.2	26.7753	11.5686	0.567938	0.803829	0.759281	84	243.407	64.9315	0.966281
S. stoloniferum	abaxial	233.852	28.973	10.9771	0.621127	0.742311	0.680882	89.6	250.757	69.1784	0.932584
S. stoloniferum	abaxial	233.117	27.7544	11.3663	0.59047	0.782109	0.6967	86.8	244.51	66.7556	0.953407
S. stoloniferum	abaxial	232.75	28.3598	10.8447	0.617602	0.764538	0.777296	91.7	246.102	67.0618	0.945744
S. stoloniferum	abaxial	231.402	33.1144	12.2595	0.629784	0.653611	0.513054	100.8	346.062	75.0945	0.668673
S. stoloniferum	abaxial	230.79	30.0275	11.6121	0.613283	0.695799	0.564775	95.2	301.84	70.4053	0.76461
S. stoloniferum	abaxial	230.667	25.9362	11.9213	0.540361	0.808475	0.721144	80.5	241.325	64.0969	0.955838
S. stoloniferum	abaxial	230.055	29.1056	10.5728	0.636744	0.751203	0.709479	91.7	242.305	68.9013	0.949444
S. stoloniferum	abaxial	230.055	22.2104	13.4291	0.395368	0.858899	0.745383	79.8	238.262	60.0661	0.965553
S. stoloniferum	abaxial	229.565	26.254	11.4177	0.565108	0.811969	0.691344	81.9	237.16	63.756	0.967975
S. stoloniferum	abaxial	228.952	28.2016	13.2462	0.530302	0.688309	0.539503	94.5	323.155	70.4271	0.708491
S. stoloniferum	abaxial	228.585	19.1426	18.0252	0.058368	0.731497	0.647016	88.2	293.265	65.9783	0.779449
S. stoloniferum	abaxial	223.685	28.2425	10.8731	0.615009	0.774679	0.701782	80.5	241.937	66.6516	0.924557
S. stoloniferum	abaxial	223.195	27.4814	10.6551	0.612278	0.777475	0.7014	87.5	230.912	65.5885	0.966578
S. stoloniferum	abaxial	222.705	29.3874	10.1661	0.654066	0.741153	0.71148	92.4	238.017	68.8424	0.935666
S. stoloniferum	abaxial	221.725	26.7075	11.4395	0.571676	0.695338	0.619485	98.7	267.907	70.3448	0.827618
S. stoloniferum	abaxial	220.377	26.468	11.8272	0.553149	0.704191	0.575212	92.4	279.422	66.0742	0.788689
S. stoloniferum	abaxial	219.642	27.9082	13.361	0.521251	0.658207	0.491233	100.1	327.32	72.1853	0.671033
S. stoloniferum	abaxial	219.52	25.1127	11.6062	0.537833	0.79605	0.692756	81.2	228.462	62.9402	0.960858
S. stoloniferum	abaxial	219.397	25.0455	11.5133	0.540305	0.831369	0.784182	82.6	226.38	61.284	0.969156
S. stoloniferum	abaxial	219.03	34.9903	12.7354	0.63603	0.586856	0.479798	111.3	349.615	77.2798	0.626489
S. stoloniferum	abaxial	218.417	24.1161	12.5442	0.47984	0.812774	0.665911	79.8	230.79	62.6793	0.946391
S. stoloniferum	abaxial	218.05	30.8317	10.2591	0.667256	0.717015	0.629185	91.7	273.052	68.9068	0.798564
S. stoloniferum	abaxial	216.947	28.9362	10.3697	0.641635	0.725636	0.645719	91	245.612	68.5427	0.883292
S. stoloniferum	abaxial	215.477	27.1676	18.4597	0.320524	0.579968	0.424485	110.6	378.525	74.1427	0.569256
S. stoloniferum	abaxial	213.64	35.5745	8.44356	0.762652	0.661116	0.630115	93.1	256.637	74.2841	0.832458
S. stoloniferum	abaxial	213.027	25.295	11.3683	0.55057	0.807195	0.704559	82.6	228.83	62.3178	0.930942
S. stoloniferum	abaxial	211.925	26.1888	10.7122	0.590965	0.813464	0.772458	71.4	215.845	62.3409	0.981839
S. stoloniferum	abaxial	210.7	24.09	12.7691	0.469941	0.755975	0.642812	83.3	257.495	63.9592	0.818268
S. stoloniferum	abaxial	210.577	27.0251	10.4223	0.614349	0.768142	0.702453	81.9	219.642	64.2034	0.958728
S. stoloniferum	abaxial	210.21	26.4726	10.63	0.598455	0.778157	0.721469	77.7	227.85	63.1644	0.922581
S. stoloniferum	abaxial	210.21	28.7107	9.8974	0.655272	0.724296	0.699526	91	226.747	67.6021	0.927066
S. stoloniferum	abaxial	209.842	23.5171	11.6645	0.504002	0.841229	0.710817	77	217.07	58.9461	0.966704
S. stoloniferum	abaxial	205.922	25.7427	10.7755	0.581415	0.784621	0.711337	81.2	218.295	62.467	0.943322
S. stoloniferum	abaxial	205.8	25.1433	12.4559	0.504601	0.763083	0.607802	82.6	244.877	62.9402	0.84042
S. stoloniferum	abaxial	203.472	25.0283	13.6058	0.456381	0.701347	0.528865	88.2	271.337	65.9357	0.749887
S. stoloniferum	abaxial	200.165	28.8509	11.9873	0.584508	0.667459	0.508836	92.4	293.02	69.0954	0.68311
S. stoloniferum	abaxial	198.082	24.3168	10.9852	0.548247	0.81028	0.655372	76.3	205.31	60.1505	0.964797
S. stoloniferum	abaxial	198.082	24.933	12.966	0.479964	0.704451	0.542944	85.4	261.66	65.2199	0.757022
S. stoloniferum	abaxial	196.98	23.474	10.9832	0.532113	0.823055	0.717762	72.1	202.86	57.9587	0.971014
S. stoloniferum	abaxial	193.427	16.9502	14.8461	0.124138	0.898871	0.715216	66.5	204.452	52.596	0.946075
S. stoloniferum	abaxial	191.835	22.6119	12.5134	0.446601	0.760294	0.582865	79.1	239.61	60.7725	0.800613
S. stoloniferum	abaxial	191.712	24.1098	10.3909	0.569018	0.806999	0.71104	71.4	201.022	59.4016	0.953687
S. stoloniferum	abaxial	191.345	24.8028	10.4137	0.580139	0.797669	0.723878	72.1	195.142	60.4583	0.98054
S. stoloniferum	abaxial	185.342	26.5733	11.1053	0.582089	0.704759	0.542504	85.4	241.692	62.7643	0.766853
S. stoloniferum	abaxial	184.485	23.5712	10.3087	0.562658	0.804181	0.696163	77	193.795	58.1919	0.95196
S. stoloniferum	abaxial	184.117	23.6075	10.1318	0.570821	0.819135	0.717065	68.6	192.08	57.3166	0.958546
S. stoloniferum	abaxial	183.627	27.2574	10.8885	0.600528	0.697567	0.56061	84	252.595	64.6307	0.726964
S. stoloniferum	abaxial	183.382	24.7703	9.79822	0.604437	0.812	0.755861	67.9	193.795	58.3629	0.946271
S. stoloniferum	abaxial	182.647	21.7438	11.2845	0.481023	0.853768	0.738193	65.1	194.652	55.4691	0.938326
S. stoloniferum	abaxial	181.79	23.2051	10.4022	0.551728	0.832767	0.726073	67.2	186.2	56.682	0.976316
S. stoloniferum	abaxial	181.79	21.4967	12.67	0.410607	0.733616	0.565366	79.8	235.077	58.8668	0.773319
S. stoloniferum	abaxial	181.055	24.5	10.0397	0.590217	0.785128	0.690487	76.3	195.142	59.0943	0.927809
S. stoloniferum	abaxial	181.055	25.8676	9.26339	0.641892	0.754817	0.730786	81.9	190.732	60.3153	0.949261
S. stoloniferum	abaxial	180.197	19.9289	12.0064	0.397535	0.85557	0.703828	64.4	196.122	54.202	0.918801
S. stoloniferum	abaxial	179.095	25.9199	9.20202	0.644982	0.7552	0.706542	79.8	187.425	60.3111	0.955556
S. stoloniferum	abaxial	178.482	24.799	12.199	0.508084	0.686157	0.522278	85.4	249.532	62.6771	0.715268
S. stoloniferum	abaxial	177.502	23.8533	9.95405	0.582697	0.775854	0.721839	75.6	187.425	57.5667	0.947059
S. stoloniferum	abaxial	177.135	23.7929	12.0912	0.491812	0.677403	0.555011	85.4	251.86	61.8315	0.703307
S. stoloniferum	abaxial	176.155	24.1655	9.85624	0.592135	0.768797	0.702006	74.9	188.405	58.1998	0.93498
S. stoloniferum	abaxial	175.297	25.3783	10.5661	0.583655	0.711095	0.568787	81.9	237.405	60.2995	0.73839
S. stoloniferum	abaxial	174.317	24.3333	9.90344	0.593009	0.763589	0.637053	73.5	195.142	58.7101	0.893283
S. stoloniferum	abaxial	173.582	22.9601	10.0597	0.561862	0.807081	0.692679	72.8	179.095	55.9963	0.96922
S. stoloniferum	abaxial	173.46	28.627	10.3295	0.639168	0.626365	0.504267	93.1	254.677	67.3381	0.681097
S. stoloniferum	abaxial	172.725	21.049	10.8665	0.483754	0.850724	0.730636	65.8	177.502	53.5654	0.973085
S. stoloniferum	abaxial	171.377	21.3576	10.6839	0.499763	0.836705	0.688998	66.5	179.095	54.1061	0.956908
S. stoloniferum	abaxial	171.01	24.9006	9.19952	0.63055	0.769043	0.690278	70.7	183.137	58.7103	0.933779
S. stoloniferum	abaxial	170.275	19.7635	12.2501	0.380168	0.798384	0.643698	70	195.142	54.07	0.872567
S. stoloniferum	abaxial	170.03	24.7129	10.9231	0.558001	0.722267	0.560409	77.7	217.192	59.9822	0.782854
S. stoloniferum	abaxial	169.785	23.4809	9.77447	0.583726	0.804801	0.697122	67.2	177.502	56.6624	0.956522
S. stoloniferum	abaxial	169.662	22.2431	10.2465	0.539342	0.79833	0.700897	74.2	181.055	56.1751	0.937077
S. stoloniferum	abaxial	169.417	22.6487	9.95899	0.560285	0.802856	0.717645	73.5	178.115	55.3228	0.951169
S. stoloniferum	abaxial	169.417	21.046	10.8054	0.486583	0.83659	0.714716	70.7	174.072	53.8045	0.973258
S. stoloniferum	abaxial	167.58	26.3083	11.3201	0.569713	0.639484	0.479388	88.2	259.21	65.5327	0.646503
S. stoloniferum	abaxial	166.477	22.2647	9.78877	0.560345	0.814378	0.6927	67.2	172.97	54.2459	0.962465
S. stoloniferum	abaxial	165.62	24.2756	9.16504	0.622458	0.777143	0.706698	76.3	178.605	57.3285	0.927298
S. stoloniferum	abaxial	164.395	23.8344	9.20349	0.613856	0.791521	0.723072	74.2	175.42	56.2868	0.937151
S. stoloniferum	abaxial	163.905	21.6136	10.0931	0.533022	0.810811	0.683424	70.7	168.682	53.8482	0.971678
S. stoloniferum	abaxial	163.537	21.4157	9.94741	0.535509	0.840374	0.678423	65.8	169.295	52.9321	0.965991
S. stoloniferum	abaxial	163.537	22.1239	9.85254	0.554664	0.808377	0.708302	66.5	171.132	54.6227	0.955619
S. stoloniferum	abaxial	162.435	18.7864	11.513	0.38716	0.874327	0.709763	62.3	168.56	50.6919	0.963663
S. stoloniferum	abaxial	162.312	22.8317	9.5457	0.581909	0.782261	0.675056	70	172.357	55.4455	0.94172
S. stoloniferum	abaxial	161.7	23.2118	9.80712	0.577494	0.771895	0.656531	72.1	183.75	56.1429	0.88
S. stoloniferum	abaxial	161.7	23.1238	9.2857	0.598435	0.77236	0.713702	74.2	172.112	55.7698	0.939502
S. stoloniferum	abaxial	161.577	21.4618	9.95989	0.535924	0.815444	0.722697	66.5	166.355	52.9424	0.971281
S. stoloniferum	abaxial	160.23	22.9302	9.43251	0.588642	0.791768	0.701312	71.4	169.417	54.8545	0.94577
S. stoloniferum	abaxial	159.985	24.4193	10.2709	0.579395	0.724789	0.587128	77	212.66	58.2303	0.752304
S. stoloniferum	abaxial	159.74	22.3866	9.57516	0.572281	0.788885	0.694785	70.7	165.252	54.314	0.966642
S. stoloniferum	abaxial	159.127	23.5531	9.53758	0.595061	0.725126	0.596832	76.3	193.427	58.3316	0.822673
S. stoloniferum	abaxial	158.637	24.7596	8.69023	0.649016	0.726399	0.666356	77.7	167.58	58.5284	0.946637
S. stoloniferum	abaxial	158.27	23.4436	9.21598	0.606887	0.768502	0.662263	73.5	169.907	56.7593	0.931507
S. stoloniferum	abaxial	156.8	22.0813	9.74468	0.558691	0.77895	0.658274	70.7	171.255	55.3596	0.915594
S. stoloniferum	abaxial	156.677	19.0926	10.7787	0.435453	0.873394	0.746986	60.2	160.842	50.002	0.974105
S. stoloniferum	abaxial	156.187	22.2873	9.33782	0.581024	0.801156	0.692587	71.4	162.802	54.3593	0.959368
S. stoloniferum	abaxial	156.065	19.0777	12.2338	0.358741	0.769792	0.602071	70	191.1	53.6129	0.816667
S. stoloniferum	abaxial	155.452	20.3033	10.3567	0.489899	0.80318	0.699459	65.8	169.417	52.1277	0.91757
S. stoloniferum	abaxial	154.962	20.8724	9.83331	0.528886	0.812663	0.743283	68.6	164.15	51.8199	0.94403
S. stoloniferum	abaxial	154.962	20.8187	9.8156	0.528519	0.839609	0.702275	67.9	158.882	51.7797	0.975328
S. stoloniferum	abaxial	154.595	21.2746	12.9326	0.392112	0.687792	0.51503	78.4	219.887	58.5133	0.703064
S. stoloniferum	abaxial	152.39	23.1328	9.37473	0.594743	0.764059	0.65009	67.9	173.215	55.7324	0.879774
S. stoloniferum	abaxial	151.41	19.5561	10.516	0.462265	0.825054	0.684853	63.7	156.922	51.3592	0.964871
S. stoloniferum	abaxial	150.675	23.2752	8.55604	0.632396	0.770585	0.701229	71.4	154.105	54.515	0.977742
S. stoloniferum	abaxial	150.062	22.5081	9.31598	0.586105	0.778382	0.650519	65.8	164.15	54.4385	0.914179
S. stoloniferum	abaxial	148.592	20.4276	10.0436	0.508331	0.795527	0.649693	67.2	156.065	52.2732	0.952119
S. stoloniferum	abaxial	147.98	20.9991	9.42527	0.551158	0.809913	0.710708	65.1	155.82	51.3841	0.949686
S. stoloniferum	abaxial	146.265	26.4257	9.49861	0.640554	0.636974	0.506685	81.9	218.172	61.069	0.67041
S. stoloniferum	abaxial	145.652	20.3362	9.72039	0.522016	0.814768	0.681959	65.8	151.287	51.0565	0.962753
S. stoloniferum	abaxial	145.407	22.4309	8.85881	0.605063	0.768981	0.667853	72.1	159.005	54.3029	0.914484
S. stoloniferum	abaxial	145.162	22.4571	11.7862	0.475169	0.663477	0.48854	79.1	212.292	57.8908	0.683785
S. stoloniferum	abaxial	144.55	23.4829	8.34492	0.644638	0.76677	0.686438	65.8	156.922	54.0939	0.921155
S. stoloniferum	abaxial	144.55	20.6441	9.4267	0.543372	0.829277	0.731723	59.5	149.45	51.1256	0.967213
S. stoloniferum	abaxial	144.305	19.3911	10.0398	0.482248	0.832633	0.688286	63	152.757	49.806	0.944667
S. stoloniferum	abaxial	144.06	24.1656	8.4236	0.651421	0.724415	0.649088	69.3	157.78	56.9058	0.913043
S. stoloniferum	abaxial	143.692	21.5395	8.89095	0.587226	0.795032	0.690175	65.1	149.94	51.9222	0.958333
S. stoloniferum	abaxial	143.325	20.3597	9.73817	0.521694	0.795278	0.646228	64.4	149.94	51.7981	0.955882
S. stoloniferum	abaxial	142.467	22.3621	8.37109	0.625657	0.792896	0.743928	64.4	147.245	52.0703	0.967554
S. stoloniferum	abaxial	142.222	19.6275	9.47209	0.517408	0.85571	0.717162	58.8	147	48.5741	0.9675
S. stoloniferum	abaxial	140.507	19.0382	10.0156	0.473921	0.839242	0.680932	60.9	148.715	49.1996	0.944811
S. stoloniferum	abaxial	139.895	22.5791	8.21142	0.636326	0.75236	0.69301	66.5	148.47	53.3846	0.942244
S. stoloniferum	abaxial	139.895	18.5596	10.1608	0.452529	0.832178	0.677853	63	143.815	48.5738	0.972743
S. stoloniferum	abaxial	139.282	21.4793	10.5774	0.507552	0.699767	0.526131	73.5	193.182	55.7801	0.720989
S. stoloniferum	abaxial	138.057	19.5506	9.5473	0.511661	0.797645	0.675343	65.1	146.51	50.0617	0.942308
S. stoloniferum	abaxial	137.935	20.9079	9.05867	0.566735	0.793109	0.682239	62.3	151.532	51.2743	0.910267
S. stoloniferum	abaxial	137.567	19.5275	9.38373	0.519461	0.829044	0.693897	58.8	143.325	49.4186	0.959829
S. stoloniferum	abaxial	137.2	19.953	9.10297	0.543779	0.836399	0.742706	57.4	139.405	49.3679	0.984183
S. stoloniferum	abaxial	135.607	21.3986	8.22632	0.615567	0.818588	0.736965	58.8	140.63	49.8993	0.964286
S. stoloniferum	abaxial	133.157	20.7525	8.54657	0.588168	0.795542	0.690303	60.2	142.467	50.0636	0.934652
S. stoloniferum	abaxial	132.422	24.0922	9.71513	0.596753	0.67267	0.512815	74.9	190.977	56.0811	0.693393
S. stoloniferum	abaxial	131.932	24.9507	10.3306	0.585959	0.635731	0.485744	79.8	193.427	57.5141	0.682077
S. stoloniferum	abaxial	131.932	19.0297	9.37498	0.50735	0.796172	0.703005	60.9	140.997	48.9007	0.935708
S. stoloniferum	abaxial	130.585	19.5179	8.82353	0.547926	0.834649	0.722486	56.7	132.912	47.8357	0.982488
S. stoloniferum	abaxial	129.36	19.3938	9.0026	0.535801	0.804463	0.65866	63	136.955	48.3929	0.944544
S. stoloniferum	abaxial	129.115	19.0971	9.05432	0.525879	0.823158	0.712975	59.5	136.22	47.4917	0.947842
S. stoloniferum	abaxial	128.747	18.7499	9.23424	0.507505	0.816319	0.690451	62.3	133.647	47.3799	0.963336
S. stoloniferum	abaxial	128.012	19.9456	8.62163	0.567743	0.79914	0.675256	60.2	133.035	49.1556	0.962247
S. stoloniferum	abaxial	128.012	21.1131	8.25831	0.608854	0.768111	0.684996	62.3	138.18	50.8483	0.926418
S. stoloniferum	abaxial	125.195	22.7986	7.64315	0.664753	0.703628	0.638086	70.7	143.447	53.8844	0.872758
S. stoloniferum	abaxial	123.602	13.8416	12.2895	0.112135	0.861081	0.737034	52.5	131.687	44.7702	0.938605
S. stoloniferum	abaxial	123.235	20.8326	8.33147	0.600075	0.768701	0.62657	65.1	131.197	50.5935	0.939309
S. stoloniferum	abaxial	122.867	20.4264	8.06429	0.605202	0.780502	0.733187	58.1	133.892	49.0096	0.917658
S. stoloniferum	abaxial	121.642	19.3613	8.27297	0.572705	0.806733	0.720654	59.5	126.787	46.8162	0.95942
S. stoloniferum	abaxial	120.662	20.7468	8.92279	0.56992	0.726233	0.564844	66.5	154.105	50.2829	0.782989
S. stoloniferum	abaxial	120.295	20.675	7.838	0.620896	0.76253	0.671639	65.1	125.44	49.4641	0.958984
S. stoloniferum	abaxial	116.865	18.1914	8.65997	0.523952	0.819918	0.674843	58.8	120.662	45.4995	0.968528
S. stoloniferum	abaxial	116.375	18.5195	8.47152	0.542563	0.816101	0.681522	58.1	120.662	45.832	0.964467
S. stoloniferum	abaxial	112.7	14.7868	10.0783	0.318425	0.890003	0.719737	52.5	116.865	41.2487	0.964361
S. stoloniferum	abaxial	112.21	23.472	7.75141	0.66976	0.665163	0.517278	67.9	158.147	52.9574	0.709527
S. stoloniferum	abaxial	111.352	20.0035	8.10645	0.594749	0.737686	0.61942	62.3	135.607	48.2415	0.821138
S. stoloniferum	abaxial	110.25	18.8098	7.77141	0.586843	0.797825	0.69373	58.1	114.415	45.4281	0.963597
S. stoloniferum	abaxial	110.25	12.4101	11.5909	0.0660065	0.894071	0.749561	51.8	118.09	40.8222	0.93361
S. stoloniferum	abaxial	109.882	20.491	7.29126	0.644173	0.768883	0.695925	56.7	117.967	47.7379	0.931464
S. stoloniferum	abaxial	109.27	25.9907	7.81248	0.699412	0.599355	0.480329	75.6	176.89	56.5711	0.617729
S. stoloniferum	abaxial	105.962	18.6939	7.91677	0.576505	0.766907	0.632335	57.4	121.275	46.5183	0.873737
S. stoloniferum	abaxial	103.757	18.3901	7.64317	0.584386	0.771784	0.649567	58.1	110.617	45.1735	0.937984
S. stoloniferum	abaxial	102.41	24.3728	8.21192	0.66307	0.607761	0.473895	72.8	168.437	53.4391	0.608
S. stoloniferum	abaxial	102.042	19.0647	7.59816	0.601454	0.766159	0.575135	58.8	118.947	45.4043	0.857878
S. stoloniferum	abaxial	101.185	19.4942	7.80594	0.599576	0.737067	0.556833	58.8	129.36	47.1916	0.782197
S. stoloniferum	abaxial	98.98	21.3551	6.3422	0.703013	0.734147	0.676297	56	112.7	47.5628	0.878261
S. stoloniferum	abaxial	96.8975	16.2803	8.06987	0.504317	0.837433	0.668421	52.5	102.655	41.2484	0.943914
S. stoloniferum	abaxial	96.4075	18.3185	7.12296	0.611161	0.775565	0.683791	55.3	101.552	43.7654	0.949337
S. stoloniferum	abaxial	95.6725	21.6313	6.14267	0.716028	0.693492	0.623936	63.7	115.885	47.3606	0.825581
S. stoloniferum	abaxial	90.7725	18.4121	7.85934	0.573144	0.705849	0.509756	59.5	119.192	45.2454	0.761562
S. stoloniferum	abaxial	89.7925	15.8333	7.7761	0.508876	0.806146	0.636108	52.5	95.9175	40.6367	0.936143
S. stoloniferum	abaxial	79.5025	13.931	7.68796	0.44814	0.841718	0.668778	46.2	83.9125	37.0212	0.947445
S. stoloniferum	abaxial	78.645	20.7887	6.77649	0.67403	0.63623	0.506542	61.6	119.437	46.513	0.658462
S. stoloniferum	abaxial	75.705	14.1559	7.18305	0.492577	0.844709	0.675675	45.5	80.4825	35.7549	0.940639
S. stoloniferum	abaxial	72.03	18.4737	6.7998	0.631921	0.657126	0.478789	56	103.39	43.18	0.696682
S. stoloniferum	abaxial	70.9275	13.0862	7.16822	0.452229	0.864497	0.653111	42.7	73.99	34.1585	0.958609
S. jamesii	adaxial	2393.4	101.449	48.6987	0.519969	0.383771	0.455484	542.64	4044.68	251.298	0.59174
S. jamesii	adaxial	2251.22	90.1605	38.3375	0.574787	0.683439	0.633504	302.4	2908.66	211.361	0.773971
S. jamesii	adaxial	2089.99	86.0471	35.343	0.58926	0.680594	0.659146	287.28	2606.13	203.661	0.801949
S. jamesii	adaxial	2088.93	84.3269	41.7518	0.504881	0.609294	0.538743	321.72	2932.47	215.278	0.712344
S. jamesii	adaxial	2019.25	98.3382	29.7047	0.697933	0.640647	0.689578	299.04	2561.68	215.398	0.788252
S. jamesii	adaxial	1989.26	78.2337	39.8912	0.490102	0.645452	0.550447	299.04	2674.93	200.402	0.743669
S. jamesii	adaxial	1954.16	72.3347	39.7792	0.450068	0.619268	0.557892	304.92	2562.03	192.36	0.762738
S. jamesii	adaxial	1942.87	95.9025	34.7174	0.637993	0.440186	0.522571	432.6	3146.62	223.897	0.617446
S. jamesii	adaxial	1890.48	90.6775	32.8332	0.637912	0.609442	0.557909	305.76	2597.31	206.336	0.727859
S. jamesii	adaxial	1863.31	77.0575	34.2308	0.555775	0.726359	0.642256	253.68	2282.09	185.523	0.816495
S. jamesii	adaxial	1795.58	56.8976	41.6626	0.267762	0.822526	0.73264	219.24	2021.19	164.05	0.888375
S. jamesii	adaxial	1789.93	87.0388	32.0086	0.63225	0.603873	0.583169	300.72	2390.57	198.421	0.748746
S. jamesii	adaxial	1786.05	86.2786	35.8558	0.584418	0.453255	0.465416	398.16	2706.68	220.198	0.659867
S. jamesii	adaxial	1781.29	81.8701	30.6043	0.626184	0.641794	0.527695	280.56	2223.17	200.81	0.801238
S. jamesii	adaxial	1757.65	82.7585	30.3905	0.63278	0.634565	0.628763	281.4	2261.98	192.731	0.777041
S. jamesii	adaxial	1691.32	58.5156	39.2858	0.328626	0.79189	0.680698	219.24	1937.22	164.337	0.873065
S. jamesii	adaxial	1664.86	61.452	40.4806	0.341264	0.657059	0.567031	258.72	2159.14	176.499	0.771078
S. jamesii	adaxial	1654.81	78.1119	32.9981	0.577553	0.664622	0.574108	267.12	2185.07	185.265	0.757326
S. jamesii	adaxial	1653.75	71.775	41.3334	0.424125	0.43256	0.448166	402.36	2578.79	202.906	0.641289
S. jamesii	adaxial	1635.93	103.224	40.5224	0.607431	0.390184	0.387944	446.88	3117.87	229.994	0.524696
S. jamesii	adaxial	1626.76	78.4971	28.7164	0.634173	0.707439	0.657717	241.92	1944.99	181.357	0.836387
S. jamesii	adaxial	1623.06	79.9863	29.9746	0.625253	0.662832	0.629605	258.72	2096.87	185.881	0.774039
S. jamesii	adaxial	1590.42	62.2944	44.1098	0.291913	0.494522	0.491275	348.6	2530.99	189.435	0.62838
S. jamesii	adaxial	1587.25	57.0295	39.1112	0.314194	0.762148	0.609243	225.12	1857.84	163.323	0.854349
S. jamesii	adaxial	1584.78	68.0601	43.0132	0.368011	0.444447	0.446752	378	2576.5	195.154	0.61509
S. jamesii	adaxial	1581.6	72.6266	34.508	0.524857	0.504879	0.586829	340.2	2294.61	186.792	0.689268
S. jamesii	adaxial	1575.43	75.8121	35.2612	0.534887	0.464756	0.460211	363.72	2528.69	198.846	0.623021
S. jamesii	adaxial	1551.61	82.3322	31.016	0.623282	0.499232	0.518118	336.84	2403.98	201.773	0.645436
S. jamesii	adaxial	1532.92	58.6331	35.9382	0.387066	0.708871	0.649684	238.56	1852.38	161.442	0.82754
S. jamesii	adaxial	1528.33	82.1155	42.1243	0.487011	0.432777	0.407537	393.12	2764.36	202.788	0.552868
S. jamesii	adaxial	1519.69	63.2137	41.0649	0.350379	0.653313	0.516046	258.72	2060.35	177.048	0.737586
S. jamesii	adaxial	1514.04	88.0353	27.2203	0.690802	0.470744	0.518583	354.48	2387.04	205.756	0.634274
S. jamesii	adaxial	1475.59	57.3915	42.4719	0.259961	0.525232	0.485012	307.44	2191.95	176.8	0.673185
S. jamesii	adaxial	1460.59	71.1776	35.9606	0.494777	0.424816	0.499515	381.36	2340.12	187.536	0.624152
S. jamesii	adaxial	1459	75.9455	36.0053	0.525906	0.492159	0.392158	330.12	2329.19	201.424	0.626401
S. jamesii	adaxial	1449.66	74.3538	34.4154	0.537139	0.465035	0.482346	355.32	2224.23	191.567	0.651757
S. jamesii	adaxial	1447.89	61.2887	42.4401	0.307537	0.453465	0.509555	358.68	2262.51	182.093	0.63995
S. jamesii	adaxial	1445.42	78.0601	36.2857	0.535157	0.572793	0.446766	282.24	2122.27	188.238	0.681074
S. jamesii	adaxial	1442.07	62.4705	39.5082	0.367569	0.484446	0.538312	336	2250.33	181.701	0.640825
S. jamesii	adaxial	1416.49	72.2326	34.6276	0.52061	0.452302	0.43555	353.64	2511.05	193.015	0.564103
S. jamesii	adaxial	1414.2	66.8093	35.8984	0.462674	0.48538	0.461537	334.32	2120.68	182.857	0.666861
S. jamesii	adaxial	1409.61	56.5432	39.2356	0.306095	0.562691	0.533054	285.6	2027.89	168.891	0.695111
S. jamesii	adaxial	1406.44	64.8865	29.6224	0.543474	0.725364	0.626294	222.6	1624.47	160.734	0.865783
S. jamesii	adaxial	1399.03	66.4808	31.8127	0.521475	0.66769	0.585046	235.2	1858.55	166.553	0.752752
S. jamesii	adaxial	1398.68	74.7141	31.2644	0.581547	0.483046	0.500035	329.28	2266.03	186.654	0.617235
S. jamesii	adaxial	1388.44	62.6879	33.6608	0.463041	0.565079	0.545842	279.72	1955.57	169.331	0.709995
S. jamesii	adaxial	1383.15	67.4311	43.7266	0.351537	0.442438	0.474082	357.84	2362.7	181.489	0.585411
S. jamesii	adaxial	1378.57	54.8089	37.4073	0.317496	0.698166	0.598421	229.32	1687.27	156.175	0.817041
S. jamesii	adaxial	1354.4	67.7071	32.3941	0.521555	0.534426	0.507474	294.84	1946.22	173.052	0.695912
S. jamesii	adaxial	1328.12	68.9215	32.365	0.530408	0.458975	0.485047	341.88	2027.54	181.694	0.655037
S. jamesii	adaxial	1326.88	103.144	23.0078	0.776935	0.429331	0.456501	367.08	2182.95	223.973	0.607838
S. jamesii	adaxial	1325.65	60.2592	34.6539	0.42492	0.515805	0.555411	304.08	1950.81	168.921	0.679537
S. jamesii	adaxial	1310.48	54.167	35.8115	0.33887	0.68397	0.604246	225.96	1679.15	156.029	0.780439
S. jamesii	adaxial	1307.12	75.9239	31.2106	0.588923	0.458953	0.426336	334.32	2134.97	187.976	0.612245
S. jamesii	adaxial	1295.83	55.9309	38.1417	0.318058	0.573293	0.508149	268.8	1802.98	164.4	0.718716
S. jamesii	adaxial	1293.54	57.8894	36.0039	0.378056	0.624076	0.582158	247.8	1871.25	164.596	0.691271
S. jamesii	adaxial	1287.72	64.8685	35.2099	0.457211	0.488929	0.496479	315	1986.44	174.804	0.648255
S. jamesii	adaxial	1284.19	82.3698	26.885	0.673606	0.630219	0.528889	243.6	1871.07	175.688	0.686339
S. jamesii	adaxial	1281.02	67.2183	31.39	0.533015	0.497615	0.454529	309.96	1937.4	173.012	0.661204
S. jamesii	adaxial	1274.14	70.9422	27.3472	0.614514	0.484913	0.528211	316.68	1854.49	171.524	0.687054
S. jamesii	adaxial	1271.31	61.503	35.469	0.423296	0.47386	0.511752	318.36	1943.58	169.306	0.654111
S. jamesii	adaxial	1266.02	61.1195	37.5316	0.38593	0.428769	0.455723	355.32	2054.88	173.613	0.616104
S. jamesii	adaxial	1259.5	79.7411	23.1077	0.710215	0.578378	0.530061	260.4	1735.6	183.439	0.725684
S. jamesii	adaxial	1251.56	59.8695	31.6061	0.472083	0.569788	0.506279	267.96	1789.4	162.399	0.699428
S. jamesii	adaxial	1249.26	50.7056	40.8582	0.194208	0.519463	0.503627	289.8	1821.51	164.57	0.685842
S. jamesii	adaxial	1241.5	68.0927	39.9146	0.413819	0.459075	0.432939	322.56	2116.45	176.692	0.586598
S. jamesii	adaxial	1241.15	52.4494	31.2962	0.403307	0.788476	0.662664	189.84	1450.54	142.526	0.855649
S. jamesii	adaxial	1230.57	63.7168	32.8964	0.48371	0.477773	0.454746	312.48	1962.98	176.388	0.626887
S. jamesii	adaxial	1230.04	48.7506	33.7747	0.307194	0.838525	0.686446	181.44	1346.64	137.792	0.913414
S. jamesii	adaxial	1226.69	68.794	28.7331	0.582331	0.509715	0.514825	299.88	1806.16	167.382	0.679168
S. jamesii	adaxial	1222.28	59.9357	34.9695	0.416549	0.469137	0.48903	317.52	1879.19	163.689	0.650427
S. jamesii	adaxial	1220.51	76.4541	28.9491	0.621353	0.46798	0.474863	316.68	1943.05	181.467	0.628143
S. jamesii	adaxial	1216.63	53.1979	32.4169	0.390636	0.778231	0.71057	189.84	1412.79	142.601	0.861156
S. jamesii	adaxial	1208.69	65.1078	32.7316	0.497271	0.497832	0.437032	299.04	1895.07	174.746	0.637811
S. jamesii	adaxial	1204.64	59.6502	35.1203	0.41123	0.508695	0.431432	289.8	1970.92	174.362	0.611206
S. jamesii	adaxial	1197.58	88.1463	29.9268	0.660487	0.449954	0.432755	328.44	2147.49	196.544	0.557664
S. jamesii	adaxial	1196.7	72.2802	34.0006	0.5296	0.485419	0.4221	301.56	2173.95	187.217	0.550471
S. jamesii	adaxial	1171.3	83.8653	24.8782	0.703355	0.494673	0.501723	294.84	1804.22	181.048	0.649198
S. jamesii	adaxial	1169.71	42.7961	39.4172	0.0789544	0.628347	0.625024	230.16	1486.35	141.707	0.786969
S. jamesii	adaxial	1169.71	54.2547	36.5301	0.326693	0.456183	0.483788	323.4	1914.82	163.311	0.610871
S. jamesii	adaxial	1167.94	68.6332	27.9826	0.592288	0.523592	0.491016	276.36	1849.02	173.804	0.631654
S. jamesii	adaxial	1167.59	74.1236	28.165	0.620026	0.512718	0.469411	288.12	1854.49	177.211	0.629601
S. jamesii	adaxial	1167.42	56.5871	34.9794	0.381849	0.48505	0.521455	305.76	1831.74	160.854	0.637327
S. jamesii	adaxial	1145.54	53.1608	33.3099	0.373413	0.524917	0.577637	275.52	1629.41	152.166	0.703042
S. jamesii	adaxial	1142.01	72.5477	28.3309	0.609486	0.518164	0.493338	278.88	1786.93	172.668	0.639092
S. jamesii	adaxial	1141.84	67.9282	27.8138	0.590541	0.451505	0.447713	320.88	1796.81	172.795	0.63548
S. jamesii	adaxial	1139.37	59.9157	37.5509	0.373271	0.466237	0.411982	311.64	1853.61	171.414	0.614675
S. jamesii	adaxial	1134.43	52.834	38.0592	0.279645	0.516754	0.473633	276.36	1771.06	160.536	0.640538
S. jamesii	adaxial	1128.96	63.2448	30.4706	0.518213	0.525728	0.437106	277.2	1775.64	165.917	0.635804
S. jamesii	adaxial	1126.14	58.6785	32.2332	0.450682	0.527065	0.51797	272.16	1631.88	152.597	0.690088
S. jamesii	adaxial	1117.85	54.7076	36.3638	0.335306	0.489173	0.47025	294.84	1810.22	161.993	0.617521
S. jamesii	adaxial	1113.26	63.1933	29.6081	0.531467	0.512563	0.518331	278.88	1748.48	168.733	0.636703
S. jamesii	adaxial	1111.67	59.0411	32.9237	0.442359	0.659949	0.542616	222.6	1543.68	150.955	0.720146
S. jamesii	adaxial	1107.79	77.1906	24.0738	0.688125	0.558443	0.515858	258.72	1604.36	171.207	0.690489
S. jamesii	adaxial	1089.45	78.7892	27.1027	0.656009	0.461246	0.509486	307.44	1877.43	176.986	0.580288
S. jamesii	adaxial	1073.22	56.1968	32.7697	0.416876	0.509728	0.525338	273	1686.56	155.013	0.636335
S. jamesii	adaxial	1071.45	66.9446	29.2123	0.563634	0.483227	0.459579	285.6	1752.53	164.221	0.611374
S. jamesii	adaxial	1066.69	68.144	26.1327	0.616507	0.469849	0.403082	294.84	1810.75	175.469	0.589089
S. jamesii	adaxial	1065.28	59.8398	30.1063	0.496885	0.502284	0.472973	274.68	1585.48	157.945	0.671896
S. jamesii	adaxial	1051.7	53.6832	37.316	0.304885	0.530389	0.438273	257.88	1811.1	161.135	0.580695
S. jamesii	adaxial	1049.58	51.4775	33.4419	0.350359	0.592058	0.540446	227.64	1446.48	143.477	0.72561
S. jamesii	adaxial	1047.29	51.5867	36.6128	0.290268	0.558675	0.461009	246.12	1570.31	153.747	0.666929
S. jamesii	adaxial	1046.4	52.1496	31.9477	0.387383	0.557229	0.578485	252	1503.46	149.538	0.695999
S. jamesii	adaxial	1044.82	40.0824	34.4161	0.141366	0.850874	0.749451	164.64	1140.96	126.085	0.915739
S. jamesii	adaxial	1036.7	63.2278	31.2001	0.506545	0.457545	0.422665	302.4	1686.21	172.272	0.614813
S. jamesii	adaxial	1036	57.978	27.7953	0.520588	0.511137	0.487009	273.84	1502.93	158.53	0.689319
S. jamesii	adaxial	1026.47	66.2332	24.3906	0.631746	0.512743	0.504621	267.96	1653.04	169.046	0.620958
S. jamesii	adaxial	1025.94	58.1519	31.4709	0.458816	0.44896	0.400266	305.76	1795.05	164.007	0.571541
S. jamesii	adaxial	1025.41	53.0452	32.8464	0.380785	0.484243	0.483592	278.04	1589.89	153.307	0.644957
S. jamesii	adaxial	1025.24	68.6422	23.0232	0.664591	0.543123	0.502802	252	1364.98	168.957	0.751098
S. jamesii	adaxial	1025.06	44.65	31.7489	0.288939	0.796143	0.638934	168.84	1171.65	129.491	0.874887
S. jamesii	adaxial	1022.41	60.3029	38.0674	0.36873	0.49345	0.487891	278.04	1659.57	155.18	0.616071
S. jamesii	adaxial	1021.53	62.2346	27.6548	0.555637	0.470596	0.400427	290.64	1702.26	168.798	0.600104
S. jamesii	adaxial	1010.07	53.5128	28.2932	0.471281	0.567153	0.562513	243.6	1406.61	144.043	0.718084
S. jamesii	adaxial	1003.54	51.7918	33.478	0.353605	0.494056	0.502343	277.2	1547.2	148.189	0.648615
S. jamesii	adaxial	990.839	56.4292	32.0343	0.432309	0.449043	0.471107	302.4	1634.35	153.331	0.60626
S. jamesii	adaxial	990.31	62.7204	27.4061	0.563044	0.554106	0.481601	243.6	1546.5	156.988	0.640356
S. jamesii	adaxial	990.133	46.0119	34.3676	0.253071	0.552862	0.509418	245.28	1448.95	142.394	0.683346
S. jamesii	adaxial	989.075	50.9137	38.6824	0.240236	0.514215	0.44341	260.4	1523.04	153.402	0.649409
S. jamesii	adaxial	983.077	59.175	25.4828	0.569365	0.640671	0.543809	210.84	1255.79	146.659	0.782835
S. jamesii	adaxial	973.904	50.0643	35.028	0.300341	0.535252	0.487656	248.64	1488.11	144.635	0.654457
S. jamesii	adaxial	968.789	43.507	30.3193	0.303116	0.816965	0.691618	163.8	1077.45	124.615	0.899149
S. jamesii	adaxial	967.554	45.8129	27.6454	0.396558	0.820673	0.648963	162.12	1067.75	125.571	0.906162
S. jamesii	adaxial	965.261	53.0545	28.3039	0.466512	0.57567	0.543051	233.52	1343.82	140.835	0.718299
S. jamesii	adaxial	960.851	57.6676	28.785	0.500846	0.481235	0.505065	273	1485.11	149.999	0.646989
S. jamesii	adaxial	959.44	44.5805	33.5742	0.246885	0.550604	0.584075	246.12	1343.64	136.091	0.714061
S. jamesii	adaxial	959.263	65.339	28.3119	0.566692	0.526999	0.444648	252.84	1596.42	158.825	0.600884
S. jamesii	adaxial	958.205	60.261	31.3727	0.479387	0.496185	0.430303	263.76	1587.42	154.39	0.603623
S. jamesii	adaxial	957.323	53.5302	27.1897	0.492067	0.59517	0.558059	216.72	1299.19	142.099	0.736864
S. jamesii	adaxial	953.618	59.3457	27.9576	0.528902	0.522684	0.456099	255.36	1524.98	158.659	0.625333
S. jamesii	adaxial	944.975	75.9949	28.383	0.626515	0.449348	0.362961	292.32	1809.69	178.027	0.522176
S. jamesii	adaxial	931.039	65.5518	21.9277	0.665491	0.541813	0.521872	241.08	1380.68	152.437	0.674332
S. jamesii	adaxial	930.686	46.5213	29.7702	0.360075	0.619136	0.539198	209.16	1235.68	135.186	0.753176
S. jamesii	adaxial	926.982	44.9642	34.3457	0.236155	0.563291	0.518551	231.84	1384.74	139.853	0.669427
S. jamesii	adaxial	914.105	48.6252	30.2015	0.378893	0.548543	0.508129	235.2	1323	142.35	0.690933
S. jamesii	adaxial	912.517	42.1349	28.7264	0.318227	0.773401	0.660087	165.48	1050.81	120.134	0.86839
S. jamesii	adaxial	904.05	53.2521	26.5421	0.501575	0.610872	0.57596	208.32	1267.61	141.854	0.713192
S. jamesii	adaxial	901.933	43.6568	34.4147	0.2117	0.485646	0.508229	268.8	1413.32	139.535	0.638168
S. jamesii	adaxial	899.464	40.9431	33.8919	0.172219	0.623385	0.532714	208.32	1208.16	132.626	0.744488
S. jamesii	adaxial	897.17	46.7061	28.3259	0.393529	0.603327	0.573885	213.36	1199.87	132.31	0.747721
S. jamesii	adaxial	890.996	50.1739	30.2183	0.397729	0.53548	0.454923	235.2	1393.03	141.235	0.63961
S. jamesii	adaxial	887.468	45.0029	26.6675	0.407427	0.733624	0.649989	172.2	1059.63	123.835	0.837523
S. jamesii	adaxial	868.77	45.7169	31.5119	0.310717	0.500315	0.505812	249.48	1276.08	134.48	0.680813
S. jamesii	adaxial	867.535	49.5879	26.759	0.460372	0.561131	0.51833	226.8	1238.86	134.925	0.700271
S. jamesii	adaxial	865.595	39.9357	32.4327	0.187877	0.578427	0.58852	218.4	1169.88	126.521	0.739897
S. jamesii	adaxial	863.654	39.9043	32.6814	0.181004	0.623775	0.554189	204.12	1110.09	125.847	0.778007
S. jamesii	adaxial	856.951	47.0125	36.5987	0.221512	0.470278	0.43676	267.12	1475.76	147.451	0.580684
S. jamesii	adaxial	853.952	51.5871	31.1218	0.396714	0.514108	0.420536	241.08	1450.71	150.274	0.588643
S. jamesii	adaxial	848.131	48.1183	31.8785	0.337497	0.499946	0.508755	251.16	1314	139.318	0.645456
S. jamesii	adaxial	846.367	52.6943	23.4223	0.555505	0.646265	0.578137	191.52	1113.61	132.697	0.760019
S. jamesii	adaxial	842.839	44.2413	32.51	0.265165	0.540342	0.507491	231.84	1222.45	135.207	0.689466
S. jamesii	adaxial	838.958	54.2396	27.6623	0.489998	0.47802	0.536526	262.08	1269.73	142.613	0.660739
S. jamesii	adaxial	837.371	47.0697	30.8127	0.345381	0.564113	0.481329	221.76	1216.98	140.36	0.688071
S. jamesii	adaxial	802.444	48.0324	26.0426	0.457813	0.601524	0.501579	204.96	1123.49	133.313	0.714241
S. jamesii	adaxial	801.032	45.968	28.0706	0.389345	0.49582	0.466686	242.76	1243.27	135.103	0.644296
S. jamesii	adaxial	788.861	61.2103	22.4221	0.633687	0.546052	0.454906	220.92	1173.24	145.26	0.67238
S. jamesii	adaxial	781.805	42.9359	26.6106	0.380225	0.546689	0.574419	219.24	1058.05	122.567	0.738913
S. jamesii	adaxial	777.042	50.9248	25.0413	0.508269	0.538023	0.499534	218.4	1152.95	131.98	0.67396
S. jamesii	adaxial	775.984	46.6407	30.9081	0.337315	0.553246	0.477491	218.4	1253.32	130.604	0.619141
S. jamesii	adaxial	775.984	51.1972	26.2169	0.487924	0.532604	0.450152	225.96	1280.84	140.876	0.605839
S. jamesii	adaxial	746.878	43.2572	25.9378	0.40038	0.579957	0.591391	202.44	1011.83	121.334	0.738145
S. jamesii	adaxial	743.526	57.9496	21.0799	0.636238	0.555501	0.475957	212.52	1080.8	134.469	0.687939
S. jamesii	adaxial	742.468	38.7832	28.816	0.256998	0.60596	0.581695	191.52	1024.53	120.319	0.72469
S. jamesii	adaxial	737.528	42.3688	28.7404	0.32166	0.639546	0.509451	187.32	1027.53	122.853	0.717768
S. jamesii	adaxial	734.882	41.3195	26.795	0.351516	0.602405	0.57728	196.56	988.898	118.963	0.743132
S. jamesii	adaxial	733.295	55.2357	20.0929	0.636234	0.535669	0.499894	213.36	1014.65	137.497	0.722705
S. jamesii	adaxial	731.531	42.3045	32.0532	0.24232	0.532175	0.518217	219.24	1158.77	130.571	0.631299
S. jamesii	adaxial	721.652	56.6433	25.0422	0.557896	0.5279	0.458879	215.04	1146.42	138.804	0.629481
S. jamesii	adaxial	718.654	50.4217	25.3967	0.496313	0.551821	0.492292	212.52	1179.06	133.097	0.609515
S. jamesii	adaxial	718.301	37.9786	28.8794	0.239589	0.728312	0.615215	156.24	926.629	114.709	0.775176
S. jamesii	adaxial	709.481	36.4457	34.3007	0.0588539	0.594617	0.465024	189.84	1046.76	126.741	0.677789
S. jamesii	adaxial	708.952	56.2791	19.0499	0.66151	0.619891	0.574483	183.96	959.792	127.999	0.738651
S. jamesii	adaxial	702.954	58.3766	25.5466	0.562383	0.491455	0.419029	231	1284.72	141.134	0.547165
S. jamesii	adaxial	700.837	53.382	26.5971	0.501758	0.510767	0.404492	214.2	1140.78	145.054	0.61435
S. jamesii	adaxial	687.254	43.7897	23.9942	0.452059	0.583016	0.520403	194.04	977.08	121.611	0.703376
S. jamesii	adaxial	686.02	63.9409	18.5903	0.709259	0.565806	0.450699	199.92	959.44	144.533	0.715021
S. jamesii	adaxial	685.314	44.1855	33.3942	0.244228	0.51185	0.433631	215.88	1143.25	128.808	0.599445
S. jamesii	adaxial	680.728	36.9844	27.0961	0.267365	0.668819	0.646273	168.84	873.709	110.005	0.779124
S. jamesii	adaxial	664.675	35.0107	27.4158	0.216929	0.69819	0.550853	157.92	826.61	113.611	0.804097
S. jamesii	adaxial	663.264	45.0285	29.6685	0.341116	0.571436	0.453863	189	990.662	125.619	0.669516
S. jamesii	adaxial	655.326	36.5646	26.6919	0.270006	0.639343	0.558284	173.88	910.753	114.056	0.719543
S. jamesii	adaxial	632.394	39.545	27.1501	0.313439	0.589612	0.520639	183.96	881.294	112.753	0.717574
S. jamesii	adaxial	629.395	40.2383	25.2028	0.373662	0.632123	0.597198	169.68	850.248	112.377	0.740249
S. jamesii	adaxial	627.984	35.3715	26.8567	0.240724	0.721683	0.583119	150.36	801.385	108.532	0.783623
S. jamesii	adaxial	626.22	33.673	28.2193	0.161961	0.776901	0.585159	137.76	750.229	104.044	0.834705
S. jamesii	adaxial	625.338	46.5531	21.4352	0.539554	0.632238	0.503281	167.16	899.64	117.965	0.695098
S. jamesii	adaxial	617.929	40.7681	24.2501	0.405169	0.613136	0.564437	176.4	875.473	111.352	0.705823
S. jamesii	adaxial	615.636	41.8376	27.1722	0.350532	0.539838	0.476408	204.96	990.486	122.538	0.621549
S. jamesii	adaxial	610.52	46.2405	34.1516	0.261435	0.452182	0.397394	234.36	1157.54	129.187	0.527431
S. jamesii	adaxial	609.109	39.0363	28.8009	0.262203	0.573434	0.499369	186.48	1016.95	123.436	0.598959
S. jamesii	adaxial	608.404	72.8905	14.175	0.80553	0.491085	0.462194	220.08	943.916	149.336	0.644552
S. jamesii	adaxial	607.874	41.4201	24.6248	0.405486	0.533652	0.503009	205.8	980.431	122.422	0.620007
S. jamesii	adaxial	607.169	33.3711	26.0749	0.218638	0.722116	0.653896	147	749.876	103.977	0.809692
S. jamesii	adaxial	595.703	38.8996	26.0757	0.329666	0.541786	0.456205	193.2	994.014	122.046	0.59929
S. jamesii	adaxial	593.586	37.3397	23.7312	0.36445	0.70487	0.543764	151.2	765.929	106.214	0.774988
S. jamesii	adaxial	591.646	37.8595	23.0061	0.39233	0.651213	0.54865	162.96	788.508	106.773	0.750336
S. jamesii	adaxial	587.941	38.3052	24.7048	0.355053	0.619431	0.607701	168	860.832	111.678	0.682992
S. jamesii	adaxial	582.649	37.6746	26.6964	0.291396	0.632136	0.529792	166.32	761.519	110.42	0.765115
S. jamesii	adaxial	579.474	46.0099	24.9263	0.458241	0.596775	0.443484	170.52	889.232	119.487	0.651656
S. jamesii	adaxial	571.536	37.9799	21.9421	0.42227	0.719483	0.628609	141.12	722.887	105.358	0.79063
S. jamesii	adaxial	568.537	42.4085	22.3248	0.473578	0.570148	0.45201	178.08	834.196	115.783	0.681539
S. jamesii	adaxial	565.715	33.2724	28.9839	0.128891	0.635959	0.503329	159.6	758.344	106.997	0.745987
S. jamesii	adaxial	564.656	41.3433	20.5837	0.502128	0.676056	0.570173	152.04	719.888	108.728	0.784367
S. jamesii	adaxial	556.366	36.1632	28.9787	0.198669	0.544149	0.405869	187.32	886.234	119.451	0.627787
S. jamesii	adaxial	550.192	33.6952	28.7197	0.147663	0.603757	0.544676	165.48	806.501	108.27	0.682196
S. jamesii	adaxial	541.901	32.9028	24.6894	0.249626	0.689382	0.55997	146.16	690.253	99.7419	0.785075
S. jamesii	adaxial	530.082	42.4081	19.5466	0.539084	0.619402	0.551842	157.08	771.926	109.598	0.6867
S. jamesii	adaxial	527.965	38.0402	21.6706	0.430323	0.601311	0.547873	160.44	759.049	107.787	0.695561
S. jamesii	adaxial	519.851	33.7395	21.9069	0.350706	0.779647	0.634293	126.84	626.573	95.5393	0.829673
S. jamesii	adaxial	519.674	42.3116	20.4318	0.517111	0.569409	0.517667	169.68	784.98	113.084	0.662022
S. jamesii	adaxial	519.498	29.2396	27.1645	0.0709683	0.628708	0.53034	161.28	726.768	103.994	0.714806
S. jamesii	adaxial	509.972	34.9507	26.1926	0.250584	0.616681	0.492365	157.08	747.936	106.027	0.68184
S. jamesii	adaxial	497.801	42.5999	17.0715	0.599259	0.619965	0.525092	156.24	655.855	105.353	0.75901
S. jamesii	adaxial	482.807	39.4791	16.9342	0.571058	0.688367	0.578609	136.08	621.281	99.0152	0.777115
S. jamesii	adaxial	453.701	49.3238	16.2887	0.66976	0.57843	0.437598	160.44	705.424	112.52	0.643161
S. jamesii	adaxial	452.642	32.7085	22.7682	0.303906	0.658919	0.529514	139.44	609.815	96.7106	0.742262
S. jamesii	adaxial	448.056	29.0816	21.9474	0.245317	0.787056	0.635681	114.24	537.138	89.6949	0.834154
S. jamesii	adaxial	442.764	34.0365	21.9921	0.353866	0.675372	0.48001	133.56	649.328	96.5361	0.68188
S. jamesii	adaxial	420.714	33.0268	20.6947	0.373396	0.620265	0.578789	141.96	628.513	97.9531	0.66938
S. jamesii	adaxial	418.597	38.8788	25.7409	0.337918	0.558052	0.422584	159.6	739.998	102.566	0.565673
S. jamesii	adaxial	416.48	43.9389	19.8066	0.549225	0.518206	0.369289	169.68	785.509	109.243	0.530204
S. jamesii	adaxial	413.305	31.7748	23.0958	0.273142	0.637709	0.492099	136.92	608.227	96.2253	0.679524
S. jamesii	adaxial	411.894	35.3139	17.9561	0.491528	0.637854	0.540475	136.08	566.773	93.8244	0.726735
S. jamesii	adaxial	405.191	32.546	25.2837	0.223139	0.572554	0.4244	152.88	637.157	100.965	0.635936
S. jamesii	adaxial	402.545	33.6694	17.9707	0.466261	0.653376	0.557795	134.4	555.66	90.9782	0.724444
S. jamesii	adaxial	392.314	28.8013	20.1503	0.300367	0.722312	0.576534	117.6	512.971	87.2663	0.764787
S. jamesii	adaxial	390.55	31.8981	17.2452	0.459366	0.765255	0.565019	114.24	463.756	86.1764	0.842145
S. jamesii	adaxial	389.315	31.1143	22.416	0.27956	0.602031	0.456199	139.44	590.234	97.6151	0.659594
S. jamesii	adaxial	384.023	36.8411	20.1685	0.452555	0.609091	0.429552	136.08	556.013	98.4122	0.690673
S. jamesii	adaxial	382.964	27.3366	20.0774	0.26555	0.687025	0.581722	124.32	508.561	85.7273	0.753035
S. jamesii	adaxial	382.612	40.589	15.4502	0.61935	0.613182	0.461646	136.92	549.662	96.7185	0.696085
S. jamesii	adaxial	380.495	36.2569	14.1739	0.609069	0.763192	0.64904	111.72	394.43	87.5296	0.964669
S. jamesii	adaxial	342.392	32.8294	16.0882	0.509944	0.685714	0.530461	117.6	486.688	86.9786	0.703516
S. jamesii	adaxial	340.452	30.7156	18.9307	0.383679	0.703603	0.507274	110.88	459.698	84.563	0.740599
S. jamesii	adaxial	331.632	32.1572	19.267	0.400849	0.627632	0.470356	123.48	524.084	87.5982	0.632784
S. jamesii	adaxial	324.223	25.108	18.6521	0.257122	0.714218	0.580617	109.2	435.708	79.1689	0.74413
S. jamesii	adaxial	324.047	32.8877	14.5021	0.559043	0.698638	0.501953	109.2	423.713	83.1679	0.764779
S. jamesii	adaxial	318.049	28.4537	15.9657	0.438891	0.717329	0.528422	107.52	426.182	78.8089	0.746275
S. jamesii	adaxial	312.052	36.9089	11.99	0.675145	0.6937	0.616061	111.72	349.978	86.9647	0.891633
S. jamesii	adaxial	311.346	35.0295	11.9162	0.659825	0.725743	0.69809	109.2	357.034	80.056	0.872036
S. jamesii	adaxial	304.466	34.2026	14.5383	0.574936	0.677939	0.510585	110.88	396.9	84.3739	0.767111
S. jamesii	adaxial	303.055	27.2984	18.0502	0.338779	0.659244	0.507288	118.44	448.585	81.5027	0.67558
S. jamesii	adaxial	288.238	30.8104	12.6906	0.588105	0.775606	0.645885	95.76	302.35	74.9342	0.953326
S. jamesii	adaxial	284.357	30.0311	12.9299	0.569448	0.786977	0.677236	92.4	303.937	73.5067	0.935577
S. jamesii	adaxial	283.298	26.4811	17.8729	0.325069	0.713155	0.551419	103.32	382.259	75.3173	0.741117
S. jamesii	adaxial	281.182	30.7038	12.4035	0.596027	0.766471	0.681818	98.28	294.235	74.9261	0.955635
S. jamesii	adaxial	280.3	28.577	13.2577	0.53607	0.781343	0.656984	92.4	293.353	72.7721	0.955502
S. jamesii	adaxial	278.183	31.6983	11.6148	0.633582	0.758001	0.696002	95.76	299.174	75.2851	0.929835
S. jamesii	adaxial	277.301	26.6429	14.9618	0.43843	0.686538	0.558623	107.52	357.916	75.7497	0.774766
S. jamesii	adaxial	270.774	26.1298	16.9894	0.349807	0.72864	0.529676	95.76	341.51	75.1344	0.792872
S. jamesii	adaxial	257.368	40.3024	11.9935	0.702411	0.582471	0.466237	120.96	444.881	86.6579	0.578509
S. jamesii	adaxial	257.368	28.2837	12.2762	0.565962	0.793676	0.658719	84	273.596	69.846	0.940683
S. jamesii	adaxial	253.84	29.3455	12.1316	0.586593	0.75391	0.630123	89.88	272.891	72.1909	0.930187
S. jamesii	adaxial	252.605	29.0433	11.8845	0.590801	0.769143	0.664858	92.4	270.245	71.0533	0.934726
S. jamesii	adaxial	247.666	23.5935	15.4159	0.346603	0.758973	0.553536	92.4	320.519	69.0942	0.772702
S. jamesii	adaxial	246.607	20.5755	17.2875	0.159803	0.751367	0.60385	93.24	323.694	68.2595	0.761853
S. jamesii	adaxial	243.079	29.4381	11.1309	0.621888	0.773692	0.732855	81.48	254.898	69.9879	0.953633
S. jamesii	adaxial	238.14	29.359	12.4584	0.575653	0.684427	0.531511	98.28	337.1	72.5279	0.706436
S. jamesii	adaxial	236.729	30.4012	10.6718	0.64897	0.733287	0.658212	91.56	252.781	72.144	0.936497
S. jamesii	adaxial	236.552	26.1527	12.2196	0.532758	0.793776	0.61972	83.16	247.489	66.754	0.955809
S. jamesii	adaxial	233.377	25.1682	13.2023	0.475437	0.79749	0.646252	84.84	278.536	64.7442	0.837872
S. jamesii	adaxial	233.377	30.3059	10.0688	0.667761	0.75166	0.738628	86.52	244.843	69.4584	0.95317
S. jamesii	adaxial	232.848	29.9546	10.5735	0.647017	0.749256	0.680036	93.24	242.021	71.1679	0.962099
S. jamesii	adaxial	232.495	24.9652	14.3881	0.423672	0.702364	0.515956	93.24	314.874	70.1066	0.738375
S. jamesii	adaxial	231.613	27.3787	11.2781	0.588071	0.768075	0.672638	89.88	246.96	66.9387	0.937857
S. jamesii	adaxial	231.084	29.4659	10.6775	0.637632	0.746721	0.642486	91.56	241.492	69.9079	0.956903
S. jamesii	adaxial	229.496	31.8666	9.68962	0.695932	0.715306	0.690379	93.24	245.372	72.0356	0.935298
S. jamesii	adaxial	225.439	25.2074	11.9027	0.527808	0.814762	0.649168	79.8	233.377	63.4273	0.965986
S. jamesii	adaxial	225.086	29.6909	9.92378	0.665763	0.756078	0.684434	90.72	237.964	68.2194	0.945886
S. jamesii	adaxial	225.086	32.3667	10.3183	0.681206	0.690146	0.547919	97.44	278.888	73.0486	0.807084
S. jamesii	adaxial	224.557	26.853	10.9093	0.593739	0.798854	0.703704	77.28	230.908	65.036	0.972498
S. jamesii	adaxial	224.204	29.0128	10.5118	0.637682	0.751516	0.668934	89.04	237.082	68.6672	0.945685
S. jamesii	adaxial	223.852	27.9019	10.7718	0.613938	0.761074	0.653264	87.36	237.258	67.6212	0.943494
S. jamesii	adaxial	222.793	20.7492	16.0647	0.225764	0.709456	0.578297	89.88	284.18	63.6662	0.783985
S. jamesii	adaxial	221.206	28.3735	10.4731	0.630886	0.778954	0.750665	78.96	242.726	66.0507	0.911337
S. jamesii	adaxial	220.147	27.676	10.7599	0.61122	0.776433	0.695652	78.12	230.555	67.3101	0.954858
S. jamesii	adaxial	216.972	18.7952	17.1822	0.0858203	0.539818	0.645141	119.28	248.548	57.3748	0.87296
S. jamesii	adaxial	216.796	28.8971	10.1859	0.647512	0.752094	0.665598	89.04	229.32	68.0678	0.945385
S. jamesii	adaxial	213.973	26.0062	11.2201	0.568559	0.784195	0.629738	82.32	226.674	64.4471	0.943969
S. jamesii	adaxial	213.797	27.1068	10.548	0.61087	0.789031	0.697967	84.84	223.146	64.2983	0.958103
S. jamesii	adaxial	212.738	28.3289	10.5723	0.626801	0.749884	0.611436	87.36	231.79	67.4132	0.917808
S. jamesii	adaxial	210.974	28.0508	10.2726	0.633785	0.74755	0.669468	88.2	229.849	67.2612	0.917882
S. jamesii	adaxial	209.387	26.6911	10.3714	0.611426	0.78349	0.726712	78.96	216.443	63.6755	0.9674
S. jamesii	adaxial	208.681	29.8628	9.5904	0.678852	0.730559	0.668586	90.72	227.732	68.4282	0.916344
S. jamesii	adaxial	208.328	28.9038	9.80206	0.660873	0.750565	0.699512	89.04	228.614	66.6761	0.911265
S. jamesii	adaxial	207.976	26.1611	10.8858	0.583891	0.771967	0.666573	79.8	223.852	64.336	0.929078
S. jamesii	adaxial	206.035	28.1808	9.58386	0.659916	0.756631	0.699228	78.12	214.15	66.1602	0.962109
S. jamesii	adaxial	205.33	28.6316	9.53119	0.66711	0.751224	0.69804	86.52	216.266	66.0132	0.949429
S. jamesii	adaxial	204.8	27.2737	10.0288	0.632292	0.761194	0.661868	84	214.502	64.96	0.95477
S. jamesii	adaxial	203.918	28.0468	9.51812	0.660635	0.776316	0.73913	74.76	209.563	64.8741	0.973064
S. jamesii	adaxial	202.507	24.704	11.7772	0.523268	0.740681	0.596136	84	226.674	65.6273	0.893385
S. jamesii	adaxial	198.626	26.4433	10.7009	0.595327	0.743176	0.622179	84	223.675	65.42	0.888013
S. jamesii	adaxial	196.686	27.1407	9.69738	0.6427	0.757201	0.676852	76.44	208.152	63.8577	0.944915
S. jamesii	adaxial	196.333	29.5331	9.50634	0.678112	0.714597	0.649186	79.8	223.322	67.9823	0.879147
S. jamesii	adaxial	194.922	27.259	13.3125	0.511629	0.644443	0.441401	93.24	285.592	71.0327	0.68252
S. jamesii	adaxial	192.1	27.2161	12.8445	0.528055	0.628683	0.504114	94.92	315.403	69.4145	0.60906
S. jamesii	adaxial	191.394	25.3262	10.0274	0.604069	0.777063	0.66043	79.8	198.274	61.4236	0.965302
S. jamesii	adaxial	190.688	27.9797	9.38921	0.664428	0.708937	0.638575	84.84	219.971	66.3698	0.866881
S. jamesii	adaxial	190.159	19.7224	12.7805	0.35198	0.885109	0.709677	65.52	195.098	54.708	0.974684
S. jamesii	adaxial	189.63	28.2013	9.14452	0.675742	0.742343	0.674939	77.28	209.387	64.0189	0.905644
S. jamesii	adaxial	189.454	24.317	10.5573	0.565847	0.791887	0.724696	72.24	204.977	59.683	0.924269
S. jamesii	adaxial	188.924	25.8735	9.65547	0.62682	0.778317	0.684558	75.6	198.097	60.6197	0.953695
S. jamesii	adaxial	188.748	25.0028	10.2354	0.590629	0.769401	0.653889	77.28	197.392	61.0505	0.956211
S. jamesii	adaxial	188.042	27.2797	9.53516	0.650466	0.749281	0.679145	78.12	218.912	62.7714	0.858985
S. jamesii	adaxial	187.337	27.9909	9.07982	0.675616	0.721266	0.658208	85.68	200.567	65.2198	0.934037
S. jamesii	adaxial	187.337	24.1519	10.8553	0.550541	0.746016	0.622878	81.48	204.624	62.524	0.915517
S. jamesii	adaxial	186.984	21.9255	11.3639	0.481702	0.845721	0.716048	70.56	195.098	55.9308	0.958409
S. jamesii	adaxial	186.102	29.5227	8.82614	0.701039	0.712517	0.679354	76.44	202.86	67.3957	0.917391
S. jamesii	adaxial	184.162	27.9767	8.94139	0.680398	0.733444	0.665212	84	193.511	63.7508	0.951686
S. jamesii	adaxial	184.162	25.4223	10.2145	0.598206	0.752433	0.63162	76.44	202.684	62.3044	0.908616
S. jamesii	adaxial	183.809	23.3671	10.4647	0.55216	0.818079	0.704518	68.88	195.098	57.8427	0.942134
S. jamesii	adaxial	183.456	23.9261	10.2206	0.572825	0.808503	0.702834	71.4	190.512	58.1909	0.962963
S. jamesii	adaxial	182.927	26.219	9.64613	0.632094	0.730179	0.587588	84	195.098	64.0164	0.937613
S. jamesii	adaxial	182.574	26.5796	9.27471	0.65106	0.753076	0.692934	79.8	198.626	61.8646	0.919183
S. jamesii	adaxial	182.045	27.6309	9.49422	0.656391	0.712401	0.600333	84	209.21	65.0308	0.870152
S. jamesii	adaxial	181.339	27.561	8.76546	0.681962	0.73188	0.693963	78.96	188.748	63.0335	0.960748
S. jamesii	adaxial	181.163	25.574	9.30334	0.636218	0.80367	0.77803	67.2	184.162	59.3672	0.983716
S. jamesii	adaxial	181.163	24.1513	10.2006	0.577636	0.787872	0.659572	73.08	191.041	59.5331	0.948292
S. jamesii	adaxial	180.81	29.7917	8.38874	0.71842	0.719032	0.707384	75.6	197.568	65.7655	0.915179
S. jamesii	adaxial	180.634	24.2405	10.0413	0.585765	0.795038	0.648452	77.28	191.923	59.1085	0.941176
S. jamesii	adaxial	179.928	22.8132	10.4068	0.543825	0.830834	0.696927	73.92	188.219	56.2562	0.955951
S. jamesii	adaxial	179.575	24.473	9.6874	0.60416	0.797735	0.688749	74.76	186.808	58.2706	0.961284
S. jamesii	adaxial	178.517	26.0776	9.61791	0.631182	0.735436	0.633896	82.32	195.275	63.0364	0.914182
S. jamesii	adaxial	177.988	26.5761	9.24973	0.651953	0.742859	0.664649	82.32	191.923	62.1191	0.92739
S. jamesii	adaxial	177.988	24.573	9.8536	0.599006	0.785255	0.67711	72.24	190.159	58.9443	0.935993
S. jamesii	adaxial	177.811	24.294	10.0336	0.586994	0.767664	0.654292	77.28	195.804	59.7699	0.908108
S. jamesii	adaxial	176.753	30.5708	8.30946	0.728189	0.678028	0.607152	79.8	205.859	67.8549	0.858612
S. jamesii	adaxial	175.694	28.7899	8.1315	0.717558	0.708705	0.697798	86.52	193.687	63.9951	0.907104
S. jamesii	adaxial	175.165	24.6673	9.58955	0.611245	0.78979	0.679734	75.6	186.455	58.2889	0.939451
S. jamesii	adaxial	174.812	25.3698	9.38495	0.630074	0.736954	0.755912	73.08	195.98	59.8035	0.891989
S. jamesii	adaxial	174.812	23.0958	9.81769	0.574915	0.830151	0.750758	65.52	180.81	55.6654	0.966829
S. jamesii	adaxial	174.636	23.4897	9.81119	0.58232	0.796798	0.720136	70.56	183.809	57.0618	0.950096
S. jamesii	adaxial	174.283	23.5656	9.84535	0.582215	0.796397	0.708479	69.72	183.809	57.2904	0.948177
S. jamesii	adaxial	174.283	26.1996	8.83124	0.662925	0.766571	0.704205	68.88	184.162	60.2294	0.94636
S. jamesii	adaxial	173.754	24.4548	9.35316	0.617533	0.788515	0.684396	76.44	178.164	58.3478	0.975248
S. jamesii	adaxial	173.754	27.5055	8.5061	0.690749	0.728342	0.66977	82.32	185.926	62.3217	0.934535
S. jamesii	adaxial	171.814	26.5121	8.69441	0.672059	0.747904	0.667751	79.8	176.753	60.9775	0.972056
S. jamesii	adaxial	171.461	24.948	9.05227	0.637155	0.781624	0.697243	71.4	177.282	58.0664	0.967164
S. jamesii	adaxial	171.108	25.1813	9.01776	0.641887	0.780265	0.701919	69.72	183.103	58.5916	0.934489
S. jamesii	adaxial	170.05	31.0456	7.42813	0.760735	0.675847	0.693021	84.84	189.101	66.3092	0.899254
S. jamesii	adaxial	169.344	23.9517	9.39425	0.607784	0.790682	0.727153	68.88	177.282	57.0357	0.955224
S. jamesii	adaxial	167.58	23.0273	10.1763	0.558078	0.780303	0.617128	74.76	177.811	57.997	0.94246
S. jamesii	adaxial	167.58	23.9458	9.50686	0.602984	0.789073	0.671878	71.4	175.342	57.1573	0.955734
S. jamesii	adaxial	167.404	24.3851	9.39359	0.614781	0.772321	0.68217	71.4	180.634	57.644	0.926758
S. jamesii	adaxial	167.227	24.201	9.42885	0.610394	0.772236	0.654953	78.12	177.282	58.9888	0.943284
S. jamesii	adaxial	163.699	23.9183	9.47107	0.604024	0.780117	0.681185	67.2	172.166	57.5335	0.95082
S. jamesii	adaxial	162.994	21.601	9.83179	0.544845	0.841682	0.695907	69.72	166.874	53.2324	0.976744
S. jamesii	adaxial	162.641	22.2008	9.73718	0.561404	0.803381	0.678455	68.04	169.697	55.0345	0.95842
S. jamesii	adaxial	162.464	24.8703	8.83788	0.644642	0.77717	0.721661	67.2	166.345	58.3756	0.97667
S. jamesii	adaxial	162.464	26.6755	8.41746	0.684449	0.706089	0.627269	75.6	183.632	62.589	0.884726
S. jamesii	adaxial	160.524	27.3399	8.33344	0.695191	0.69519	0.59966	84	180.281	62.8718	0.890411
S. jamesii	adaxial	160.348	25.1152	8.83716	0.648135	0.682909	0.573743	79.8	177.811	60.0386	0.901786
S. jamesii	adaxial	159.995	21.284	10.0276	0.528864	0.819177	0.684486	65.52	166.874	53.5895	0.958774
S. jamesii	adaxial	158.407	25.2335	8.41845	0.666379	0.727004	0.670382	72.24	175.871	59.977	0.900702
S. jamesii	adaxial	158.407	25.7162	8.25603	0.678956	0.729691	0.689751	79.8	170.579	59.8797	0.928645
S. jamesii	adaxial	157.878	21.7122	10.2043	0.530018	0.794408	0.660475	66.36	168.638	55.1003	0.936192
S. jamesii	adaxial	157.702	22.6782	9.34884	0.58776	0.785641	0.688284	67.2	169.697	55.1828	0.929314
S. jamesii	adaxial	157.525	25.1045	8.58486	0.658036	0.726654	0.65138	76.44	176.224	59.0443	0.893894
S. jamesii	adaxial	157.172	22.2032	9.6245	0.566526	0.786322	0.649836	68.04	171.99	54.3445	0.913846
S. jamesii	adaxial	155.232	23.3954	8.77325	0.625001	0.778885	0.69631	65.52	163.523	55.9372	0.949299
S. jamesii	adaxial	155.056	23.9352	8.7635	0.633865	0.745255	0.666376	75.6	171.284	57.4444	0.905252
S. jamesii	adaxial	155.056	24.0386	8.73979	0.636427	0.751373	0.653543	68.88	164.581	57.13	0.942122
S. jamesii	adaxial	154.35	22.8722	9.22685	0.596591	0.778648	0.671985	66.36	163.17	55.8067	0.945946
S. jamesii	adaxial	153.115	22.323	9.26241	0.585074	0.789011	0.636635	70.56	162.288	54.5888	0.943478
S. jamesii	adaxial	151.88	22.7592	9.07883	0.601092	0.722683	0.652887	74.76	168.462	56.3084	0.901571
S. jamesii	adaxial	151.704	25.723	7.84242	0.69512	0.727722	0.657572	76.44	156.29	58.9397	0.970655
S. jamesii	adaxial	151.528	26.3207	7.81754	0.702989	0.722304	0.66824	69.72	166.874	59.4193	0.908034
S. jamesii	adaxial	151.175	27.0936	7.63472	0.718209	0.667173	0.598179	84	166.698	62.9124	0.906878
S. jamesii	adaxial	150.646	23.6033	8.82281	0.626204	0.733905	0.639392	70.56	168.815	57.5527	0.892372
S. jamesii	adaxial	148.176	22.4318	8.98707	0.59936	0.765438	0.594254	68.88	160.348	55.1502	0.924092
S. jamesii	adaxial	148	22.5186	9.20029	0.591436	0.744502	0.626324	72.24	160.877	56.3117	0.919956
S. jamesii	adaxial	148	26.312	7.67937	0.708142	0.713433	0.673325	78.12	157.702	59.3668	0.938479
S. jamesii	adaxial	145.177	21.4288	9.11715	0.574538	0.787221	0.681872	63	156.82	53.5135	0.925759
S. jamesii	adaxial	145.001	24.7152	7.71353	0.687904	0.753272	0.701269	74.76	149.058	56.1184	0.972781
S. jamesii	adaxial	144.824	22.349	8.705	0.610497	0.764825	0.697083	64.68	157.702	54.4424	0.918345
S. jamesii	adaxial	143.59	24.167	7.97257	0.670104	0.732759	0.625352	73.92	156.996	56.098	0.914607
S. jamesii	adaxial	142.884	22.5641	8.4322	0.6263	0.772102	0.67656	64.68	149.411	54.0783	0.956316
S. jamesii	adaxial	142.178	21.5312	9.16194	0.574481	0.75953	0.617224	69.72	152.233	54.0726	0.933951
S. jamesii	adaxial	141.649	22.1184	9.07304	0.589796	0.751106	0.612228	67.2	159.642	54.9305	0.887293
S. jamesii	adaxial	141.296	23.6945	7.84324	0.668985	0.763583	0.690517	63.84	148.705	54.8627	0.950178
S. jamesii	adaxial	140.414	22.6975	8.18015	0.639602	0.776691	0.723636	62.16	145.883	53.5556	0.962515
S. jamesii	adaxial	140.414	20.4418	9.19028	0.550418	0.808917	0.669592	64.68	149.058	50.7964	0.942012
S. jamesii	adaxial	139.356	23.2472	7.94667	0.658167	0.74981	0.650306	69.72	145.53	54.5871	0.957576
S. jamesii	adaxial	138.474	22.2885	8.59931	0.614182	0.743791	0.627068	67.2	154.35	55.2355	0.897143
S. jamesii	adaxial	138.121	19.1524	9.59488	0.499024	0.821067	0.63731	63	145.354	49.2466	0.950243
S. jamesii	adaxial	137.592	23.5965	7.98381	0.661652	0.734002	0.668997	70.56	150.822	55.0446	0.912281
S. jamesii	adaxial	137.416	22.8007	8.34978	0.633793	0.741863	0.599345	71.4	143.237	55.6154	0.95936
S. jamesii	adaxial	135.652	22.9568	8.20202	0.64272	0.746928	0.630608	71.4	149.587	54.6093	0.90684
S. jamesii	adaxial	133.006	22.0679	8.40661	0.619058	0.748049	0.613447	68.88	142.178	53.4081	0.935484
S. jamesii	adaxial	132.653	21.4637	8.14881	0.620345	0.773983	0.675651	61.32	140.767	51.8135	0.942356
S. jamesii	adaxial	132.3	24.8266	7.07861	0.714878	0.709017	0.655745	75.6	137.945	56.2944	0.959079
S. jamesii	adaxial	131.771	23.9818	12.043	0.497828	0.614057	0.449549	81.48	222.97	56.8163	0.590981
S. jamesii	adaxial	131.418	24.4965	7.23274	0.704744	0.727431	0.709987	64.68	140.414	54.3318	0.93593
S. jamesii	adaxial	131.242	21.1753	10.5607	0.501272	0.679993	0.474888	75.6	177.988	55.8411	0.737364
S. jamesii	adaxial	127.537	21.5608	7.92319	0.632519	0.75909	0.634032	64.68	136.71	51.8881	0.932903
S. jamesii	adaxial	125.244	24.4625	6.64686	0.728284	0.707901	0.695305	68.88	134.946	54.14	0.928105
S. jamesii	adaxial	125.068	25.2119	6.77418	0.73131	0.679818	0.668732	71.4	136.534	56.6161	0.916021
S. jamesii	adaxial	124.362	19.7887	8.30329	0.580403	0.806759	0.668355	58.8	132.829	48.1963	0.936255
S. jamesii	adaxial	123.48	22.1871	7.57228	0.658708	0.727915	0.652492	67.2	136.181	52.8004	0.906736
S. jamesii	adaxial	122.951	21.7994	7.68117	0.647644	0.758832	0.675856	66.36	140.944	50.8431	0.87234
S. jamesii	adaxial	122.774	23.52	7.80546	0.668135	0.671896	0.515416	70.56	147.823	56.2121	0.830549
S. jamesii	adaxial	122.598	23.7263	10.3742	0.562755	0.628878	0.455645	74.76	205.859	56.6672	0.595544
S. jamesii	adaxial	122.422	21.0188	8.19354	0.61018	0.751788	0.631472	61.32	141.473	51.0748	0.865337
S. jamesii	adaxial	122.422	19.3793	8.56504	0.558031	0.794797	0.671049	59.64	128.772	48.3779	0.950685
S. jamesii	adaxial	121.892	23.2708	7.30924	0.685905	0.717488	0.622271	64.68	135.652	53.5299	0.89857
S. jamesii	adaxial	120.658	19.2026	8.81079	0.541168	0.777422	0.659091	59.64	132.476	48.8143	0.910786
S. jamesii	adaxial	120.305	20.9838	7.65632	0.635132	0.758925	0.678665	63	128.066	49.6313	0.939394
S. jamesii	adaxial	118.717	27.4126	5.88627	0.785271	0.631877	0.667441	75.6	130.536	58.8885	0.909459
S. jamesii	adaxial	118.541	19.0187	8.86582	0.533837	0.77345	0.595764	62.16	134.593	48.7771	0.880734
S. jamesii	adaxial	118.541	20.4377	8.4143	0.588294	0.734667	0.596614	63	143.942	51.1159	0.823529
S. jamesii	adaxial	118.188	18.341	8.66003	0.527832	0.811927	0.694597	56.28	125.597	46.1534	0.941011
S. jamesii	adaxial	116.6	22.4761	6.80361	0.697297	0.732231	0.677523	65.52	125.244	50.9477	0.930986
S. jamesii	adaxial	116.248	19.2626	8.45643	0.560992	0.7675	0.600125	61.32	130.889	48.6045	0.88814
S. jamesii	adaxial	113.778	18.0293	9.22977	0.488068	0.768469	0.565293	60.48	130.183	48.6478	0.873984
S. jamesii	adaxial	112.72	22.7596	7.06969	0.689376	0.694169	0.576837	68.04	137.945	52.5936	0.817136
S. jamesii	adaxial	112.367	19.8344	7.68803	0.612389	0.782582	0.630375	58.8	122.422	47.4276	0.917867
S. jamesii	adaxial	112.19	20.5664	7.39863	0.640256	0.759292	0.629536	60.48	125.42	48.7018	0.894515
S. jamesii	adaxial	111.838	19.0239	7.71923	0.594236	0.809044	0.67249	57.12	118.717	45.6391	0.942051
S. jamesii	adaxial	108.839	23.5229	6.23409	0.734978	0.686172	0.636943	64.68	119.246	52.4957	0.912722
S. jamesii	adaxial	97.7256	19.553	7.18774	0.632398	0.721306	0.583477	62.16	116.6	47.4516	0.838124
S. jamesii	adaxial	96.3144	18.8653	6.66252	0.646837	0.783405	0.680534	52.08	100.019	44.4589	0.962963
S. jamesii	adaxial	94.5504	19.4476	7.06495	0.636719	0.714609	0.533679	61.32	108.662	47.4511	0.87013
S. jamesii	adaxial	82.2024	17.8925	6.14361	0.656638	0.761229	0.665207	49.56	87.1416	42.0719	0.94332
S. jamesii	adaxial	81.4968	18.3326	6.02411	0.671399	0.766118	0.683072	47.88	87.4944	41.7677	0.931452
S. jamesii	adaxial	64.386	15.6331	5.49309	0.648625	0.767128	0.633798	43.68	67.3848	37.3359	0.955497
S. jamesii	adaxial	55.0368	14.3454	5.52889	0.614587	0.740465	0.546685	43.68	62.2692	35.4553	0.883853
S. jamesii	adaxial	38.1024	12.74	4.56803	0.641441	0.677132	0.464017	40.32	46.9224	32.0381	0.81203
S. jamesii	abaxial	11685.3	231.13	129.611	0.439229	0.27361	0.325162	1687.56	25125.9	635.16	0.465069
S. jamesii	abaxial	3607.91	129.476	68.3419	0.472165	0.359998	0.363886	713.16	7249.33	330.376	0.497688
S. jamesii	abaxial	2779.18	132.938	43.2995	0.674288	0.344413	0.446588	661.08	5084.91	297.637	0.546555
S. jamesii	abaxial	2395.69	104.636	36.4682	0.651474	0.429186	0.543599	488.88	3432.39	241.116	0.697965
S. jamesii	abaxial	2382.81	97.8927	45.0788	0.539508	0.417415	0.470373	496.44	3513.54	246.352	0.678181
S. jamesii	abaxial	2191.42	86.8113	44.0454	0.492631	0.417492	0.455215	485.52	3414.93	234.642	0.641717
S. jamesii	abaxial	2074.11	72.2257	48.1431	0.333436	0.440998	0.503366	438.48	3049.96	207.547	0.680046
S. jamesii	abaxial	1975.5	75.6878	42.7335	0.435397	0.437606	0.488298	433.44	2838.28	210.927	0.696022
S. jamesii	abaxial	1973.74	91.187	37.8408	0.58502	0.435632	0.476562	435.12	2878.14	229.296	0.685769
S. jamesii	abaxial	1957.69	90.4253	36.5046	0.596301	0.452911	0.504225	415.8	2813.58	223.841	0.695799
S. jamesii	abaxial	1932.11	85.6438	36.9595	0.568451	0.483478	0.547074	388.92	2801.41	210.215	0.689692
S. jamesii	abaxial	1923.64	75.5669	41.5427	0.450252	0.468819	0.472327	399	2825.93	209.524	0.680712
S. jamesii	abaxial	1921.88	80.0942	40.5656	0.493526	0.446965	0.501224	417.48	2895.96	211.123	0.663641
S. jamesii	abaxial	1921.7	75.3666	42.1169	0.441172	0.433698	0.477072	433.44	2734.55	210.31	0.702748
S. jamesii	abaxial	1907.77	60.5172	57.3241	0.0527636	0.479111	0.503943	388.08	2912.89	207.689	0.654939
S. jamesii	abaxial	1895.95	69.4413	47.0833	0.321971	0.450255	0.497044	406.56	2843.74	201.016	0.666708
S. jamesii	abaxial	1888.89	76.3259	41.0248	0.462504	0.455009	0.458682	413.28	2850.09	209.071	0.662747
S. jamesii	abaxial	1868.96	71.0061	47.1382	0.33614	0.420814	0.465466	441	2954.52	204.994	0.632575
S. jamesii	abaxial	1859.61	65.1836	48.2251	0.260166	0.417864	0.518725	445.2	2796.29	196.667	0.665026
S. jamesii	abaxial	1835.97	68.2758	43.7539	0.359159	0.480032	0.567905	384.72	2494.12	190.277	0.73612
S. jamesii	abaxial	1835.44	81.3191	39.3431	0.516189	0.397626	0.494831	463.68	2769.66	208.213	0.662697
S. jamesii	abaxial	1823.27	87.2286	32.6142	0.626107	0.455069	0.484598	393.12	2652.88	212.484	0.68728
S. jamesii	abaxial	1807.39	69.2573	44.573	0.356414	0.441916	0.479322	409.08	2767.72	201.905	0.653027
S. jamesii	abaxial	1806.51	68.2976	43.4603	0.363663	0.467572	0.544125	380.52	2629.77	194.121	0.686947
S. jamesii	abaxial	1795.22	66.4402	43.0694	0.351756	0.446933	0.5118	409.08	2629.95	192.921	0.682608
S. jamesii	abaxial	1792.93	92.2553	31.1947	0.661866	0.460543	0.525061	395.64	2758.72	217.302	0.649914
S. jamesii	abaxial	1771.06	72.971	39.3732	0.460426	0.44451	0.536211	404.88	2587.08	194.068	0.684577
S. jamesii	abaxial	1767.35	73.9667	37.765	0.489433	0.486714	0.593931	364.56	2520.58	195.178	0.701169
S. jamesii	abaxial	1747.59	68.9092	44.2038	0.358522	0.439032	0.462393	403.2	2763.48	200.906	0.632389
S. jamesii	abaxial	1743.54	76.4838	36.345	0.524801	0.465132	0.55074	383.88	2561.33	194.046	0.680716
S. jamesii	abaxial	1742.13	71.1214	40.4075	0.431852	0.488125	0.505573	359.52	2486.18	191.797	0.700724
S. jamesii	abaxial	1736.31	63.1114	47.9194	0.240717	0.423417	0.496679	421.68	2698.92	194.676	0.643333
S. jamesii	abaxial	1731.19	76.7786	44.658	0.418354	0.422049	0.426982	418.32	2969.34	213.595	0.583021
S. jamesii	abaxial	1730.84	75.462	42.0619	0.442607	0.427078	0.436918	404.88	2894.72	209.397	0.597928
S. jamesii	abaxial	1723.6	79.534	37.2316	0.531879	0.420881	0.467017	420	2654.11	203.993	0.649408
S. jamesii	abaxial	1721.84	72.4592	39.1326	0.459936	0.437397	0.530396	392.28	2542.45	193.59	0.677236
S. jamesii	abaxial	1711.08	79.7335	37.7622	0.526395	0.425641	0.454415	413.28	2740.02	206.29	0.624477
S. jamesii	abaxial	1710.55	58.374	46.6663	0.200564	0.485416	0.549486	362.04	2534.69	185.67	0.674856
S. jamesii	abaxial	1708.79	60.6185	46.4365	0.233956	0.496752	0.493907	362.88	2645.12	194.615	0.646015
S. jamesii	abaxial	1700.32	86.8263	33.4661	0.614563	0.464618	0.471512	380.52	2542.63	213.378	0.668725
S. jamesii	abaxial	1699.26	59.9153	43.9976	0.26567	0.525025	0.547426	336.84	2314.19	179.044	0.734279
S. jamesii	abaxial	1690.79	68.6481	39.9001	0.418773	0.453173	0.492485	389.76	2360.41	189.008	0.716314
S. jamesii	abaxial	1689.03	64.3702	46.7374	0.273927	0.503075	0.465675	348.6	2535.93	197.088	0.666041
S. jamesii	abaxial	1688.85	85.0777	35.2021	0.586236	0.440401	0.473351	398.16	2618.48	212.788	0.644974
S. jamesii	abaxial	1686.56	78.5527	38.2379	0.51322	0.458389	0.498609	381.36	2498.35	198.594	0.675069
S. jamesii	abaxial	1683.21	56.9725	48.3936	0.15058	0.493093	0.539074	346.92	2387.04	183.219	0.705143
S. jamesii	abaxial	1683.03	64.4982	39.918	0.381099	0.510973	0.597714	342.72	2376.28	181.712	0.708262
S. jamesii	abaxial	1675.8	64.4959	44.1608	0.315294	0.465405	0.55591	375.48	2418.62	186.595	0.692874
S. jamesii	abaxial	1659.39	109.412	25.9111	0.763178	0.442992	0.520492	394.8	2564.15	233.368	0.647152
S. jamesii	abaxial	1659.04	74.3055	36.5414	0.508228	0.471339	0.498661	368.76	2606.66	196.195	0.636462
S. jamesii	abaxial	1658.34	77.8542	38.3456	0.507469	0.457664	0.472247	383.04	2510.35	198.447	0.6606
S. jamesii	abaxial	1656.57	74.7471	40.3185	0.460601	0.444681	0.442685	390.6	2750.25	203.608	0.602335
S. jamesii	abaxial	1649.34	63.4279	43.1342	0.31995	0.485501	0.558371	354.48	2375.23	185.536	0.694393
S. jamesii	abaxial	1648.11	80.1933	34.389	0.571174	0.440005	0.528316	397.32	2566.09	201.669	0.642263
S. jamesii	abaxial	1647.22	59.9195	44.8564	0.251389	0.50471	0.515131	344.4	2357.23	183.217	0.698795
S. jamesii	abaxial	1646.16	68.4287	42.1698	0.383741	0.437142	0.518631	389.76	2511.41	192.775	0.655475
S. jamesii	abaxial	1635.05	68.8852	41.8044	0.39313	0.451639	0.506357	386.4	2579.32	192.111	0.633908
S. jamesii	abaxial	1630.64	75.4147	34.0128	0.54899	0.509096	0.558903	340.2	2384.22	191.228	0.68393
S. jamesii	abaxial	1629.76	100.274	28.8602	0.712188	0.422812	0.458024	410.76	2797.53	231.319	0.582571
S. jamesii	abaxial	1629.58	72.7177	37.1149	0.489603	0.462475	0.492593	372.12	2396.57	190.086	0.679965
S. jamesii	abaxial	1617.24	85.6143	32.2472	0.623343	0.474351	0.502832	363.72	2398.69	205.273	0.674217
S. jamesii	abaxial	1616.35	72.1082	36.1255	0.49901	0.516251	0.562076	331.8	2230.05	184.497	0.724806
S. jamesii	abaxial	1615.12	64.0976	36.3052	0.433595	0.577883	0.559055	293.16	2185.6	176.516	0.738983
S. jamesii	abaxial	1614.24	92.0702	26.8842	0.708003	0.475753	0.553057	356.16	2288.79	208.596	0.705279
S. jamesii	abaxial	1613.35	71.8294	33.0791	0.539476	0.532304	0.560009	322.56	2151.37	184.282	0.749918
S. jamesii	abaxial	1612.3	72.9257	44.17	0.394315	0.450323	0.427899	376.32	2550.57	201.7	0.632132
S. jamesii	abaxial	1607.53	64.5399	40.6629	0.369957	0.474926	0.576622	355.32	2284.56	181.602	0.703652
S. jamesii	abaxial	1602.77	76.5751	38.6539	0.495216	0.491082	0.421709	346.92	2365.52	203.912	0.677554
S. jamesii	abaxial	1602.24	108.374	25.2253	0.767238	0.423054	0.508454	403.2	2490.06	233.866	0.643454
S. jamesii	abaxial	1599.07	67.2188	39.6492	0.410146	0.463436	0.48533	371.28	2374.34	188.808	0.673477
S. jamesii	abaxial	1596.6	77.5593	35.7131	0.539538	0.45483	0.492029	377.16	2385.1	196.133	0.669403
S. jamesii	abaxial	1592.72	77.4697	34.975	0.548533	0.434115	0.508335	388.92	2484.24	194.358	0.641128
S. jamesii	abaxial	1590.78	59.2381	45.0811	0.238985	0.488491	0.56798	349.44	2290.38	176.491	0.694547
S. jamesii	abaxial	1590.6	60.5721	41.8623	0.308885	0.48053	0.502341	353.64	2333.24	183.047	0.681712
S. jamesii	abaxial	1590.07	67.8969	39.063	0.424672	0.482005	0.5109	362.04	2309.78	187.479	0.688407
S. jamesii	abaxial	1584.95	79.8468	34.2417	0.571157	0.47396	0.4685	362.88	2437.32	197.884	0.650286
S. jamesii	abaxial	1582.48	81.4072	33.2882	0.59109	0.434584	0.511678	392.28	2505.06	202.074	0.631716
S. jamesii	abaxial	1582.13	81.5649	29.9055	0.633353	0.473868	0.451416	365.4	2395.69	201.48	0.660408
S. jamesii	abaxial	1570.14	76.4502	35.2339	0.539126	0.453008	0.464583	373.8	2399.04	196.298	0.654485
S. jamesii	abaxial	1568.2	64.3013	38.3436	0.403689	0.503117	0.543911	335.16	2153.14	175.578	0.72833
S. jamesii	abaxial	1558.32	71.2335	37.0974	0.479214	0.450495	0.486063	378	2327.07	185.467	0.669648
S. jamesii	abaxial	1557.26	75.3802	42.3741	0.437862	0.415073	0.431999	408.24	2658.88	193.229	0.585683
S. jamesii	abaxial	1553.03	56.3087	44.7555	0.205176	0.455364	0.531866	361.2	2370.46	180.311	0.655157
S. jamesii	abaxial	1552.67	72.9941	35.7034	0.510873	0.471183	0.472249	357.84	2573.5	194.663	0.603331
S. jamesii	abaxial	1550.03	87.2579	31.4658	0.639393	0.461991	0.492007	361.2	2517.58	203.29	0.615681
S. jamesii	abaxial	1544.56	85.7358	32.2237	0.624151	0.455395	0.485439	362.88	2558.86	205.355	0.603612
S. jamesii	abaxial	1540.32	68.847	34.2514	0.5025	0.523233	0.534141	321.72	2109.21	177.003	0.730284
S. jamesii	abaxial	1540.32	74.3877	44.2713	0.404858	0.434574	0.432694	388.92	2641.06	198.275	0.583222
S. jamesii	abaxial	1536.44	77.3839	34.9014	0.548984	0.442294	0.50988	379.68	2452.31	192.706	0.626529
S. jamesii	abaxial	1534.86	78.1871	33.4925	0.571636	0.450747	0.440311	375.48	2357.94	197.584	0.650931
S. jamesii	abaxial	1534.33	57.1963	45.3877	0.206457	0.467965	0.556785	358.68	2246.45	174.713	0.683
S. jamesii	abaxial	1532.74	69.4263	34.4031	0.504466	0.513185	0.513015	332.64	2112.21	178.9	0.725656
S. jamesii	abaxial	1531.33	74.6446	35.5915	0.523187	0.462925	0.454193	358.68	2234.81	195.706	0.685216
S. jamesii	abaxial	1530.45	68.1133	38.5626	0.433846	0.480708	0.493075	343.56	2227.58	186.685	0.687045
S. jamesii	abaxial	1526.92	78.6213	37.6468	0.521162	0.429322	0.472429	387.24	2514.58	206.028	0.607226
S. jamesii	abaxial	1525.68	82.595	33.7857	0.590948	0.457433	0.416068	370.44	2464.48	208.264	0.619068
S. jamesii	abaxial	1524.63	57.8707	41.441	0.283903	0.482356	0.520585	346.08	2263.04	176.674	0.673708
S. jamesii	abaxial	1517.57	84.4172	34.0062	0.597165	0.453303	0.401969	366.24	2655.7	203.992	0.571438
S. jamesii	abaxial	1512.81	69.8465	43.6314	0.375325	0.469282	0.415255	350.28	2404.86	196.783	0.629062
S. jamesii	abaxial	1512.63	66.3672	39.7589	0.400926	0.457089	0.490539	368.76	2322.13	183.593	0.651398
S. jamesii	abaxial	1511.92	65.7666	38.7679	0.410522	0.47092	0.508496	354.48	2260.74	185.026	0.668773
S. jamesii	abaxial	1510.34	85.5647	42.9887	0.497589	0.40567	0.442282	407.4	2784.47	203.009	0.542414
S. jamesii	abaxial	1505.22	63.885	39.0353	0.388976	0.472714	0.545871	351.12	2219.29	181.149	0.678245
S. jamesii	abaxial	1502.93	73.0724	30.493	0.582702	0.475428	0.561315	350.28	2012.02	178.808	0.746975
S. jamesii	abaxial	1497.81	67.4799	40.3255	0.402408	0.43271	0.493092	379.68	2357.41	188.731	0.635364
S. jamesii	abaxial	1490.05	75.3969	35.291	0.53193	0.441667	0.439158	372.12	2337.83	196.935	0.637365
S. jamesii	abaxial	1486.52	73.2198	29.6443	0.595133	0.497125	0.578386	327.6	1983.44	178.751	0.749466
S. jamesii	abaxial	1484.58	73.0998	33.5249	0.541382	0.521928	0.522475	313.32	2190.01	181.035	0.67789
S. jamesii	abaxial	1479.82	73.4411	30.2844	0.587637	0.508307	0.565211	330.96	1994.03	179.415	0.742127
S. jamesii	abaxial	1478.58	63.3986	39.5192	0.376655	0.486585	0.510904	337.68	2167.96	178.359	0.682018
S. jamesii	abaxial	1474.7	70.115	33.7628	0.518465	0.494849	0.519876	332.64	2104.63	179.259	0.700696
S. jamesii	abaxial	1474.7	62.9911	38.1189	0.394852	0.472367	0.511262	336.84	2178.01	176.959	0.677088
S. jamesii	abaxial	1471.18	54.8486	43.2478	0.211506	0.478756	0.53864	341.04	2204.82	174.025	0.667253
S. jamesii	abaxial	1470.29	58.3937	43.3702	0.257279	0.458741	0.499905	362.88	2128.8	172.981	0.69067
S. jamesii	abaxial	1467.65	84.983	28.6067	0.663384	0.414965	0.59231	391.44	2140.44	195.48	0.685677
S. jamesii	abaxial	1464.3	58.6114	39.0475	0.33379	0.510035	0.521658	321.72	2196.89	174.438	0.666533
S. jamesii	abaxial	1460.77	62.9175	42.4873	0.324714	0.538311	0.468483	303.24	2186.48	179.241	0.668092
S. jamesii	abaxial	1459.71	79.8401	32.8964	0.587971	0.468406	0.413596	346.92	2326.01	195.021	0.62756
S. jamesii	abaxial	1457.77	69.8884	32.6149	0.533329	0.489559	0.534796	327.6	2070.76	175.933	0.703978
S. jamesii	abaxial	1450.89	60.9853	36.8357	0.39599	0.488626	0.542574	332.64	2064.41	174.174	0.702811
S. jamesii	abaxial	1445.07	67.2734	43.9898	0.346105	0.45099	0.469144	362.88	2406.1	185.387	0.600587
S. jamesii	abaxial	1444.72	89.2371	32.4188	0.636711	0.431922	0.485529	370.44	2351.24	202.082	0.61445
S. jamesii	abaxial	1443.66	59.329	40.881	0.310943	0.456739	0.508871	354.48	2167.78	176.865	0.665961
S. jamesii	abaxial	1437.31	62.9837	37.3814	0.406492	0.464267	0.524291	343.56	2054.88	171.153	0.699459
S. jamesii	abaxial	1436.43	56.6081	40.8016	0.279226	0.499591	0.50937	324.24	1970.74	171.711	0.728876
S. jamesii	abaxial	1434.84	60.7997	37.6104	0.381404	0.50688	0.535695	317.52	2027.01	168.95	0.707858
S. jamesii	abaxial	1431.84	70.3702	33.6177	0.522273	0.50049	0.517505	324.24	2157.37	182.128	0.663696
S. jamesii	abaxial	1429.72	63.5826	33.9536	0.465992	0.534139	0.522012	305.76	1977.8	170.633	0.722886
S. jamesii	abaxial	1425.14	59.2626	43.3688	0.268193	0.451033	0.477564	354.48	2176.6	182.816	0.654753
S. jamesii	abaxial	1424.25	69.1356	33.8134	0.510911	0.455355	0.488513	357	2121.03	184.552	0.67149
S. jamesii	abaxial	1423.02	64.96	36.7717	0.433933	0.492638	0.475462	326.76	2138.32	185.014	0.665484
S. jamesii	abaxial	1421.25	67.0347	39.1375	0.41616	0.496038	0.471822	324.24	2045.01	183.432	0.694988
S. jamesii	abaxial	1419.84	54.8511	40.5144	0.261376	0.483255	0.537399	336.84	2077.99	167.734	0.683277
S. jamesii	abaxial	1418.61	58.9915	42.3671	0.28181	0.435534	0.473773	375.48	2155.43	174.073	0.658155
S. jamesii	abaxial	1414.2	70.5242	31.1881	0.557767	0.474081	0.49339	341.04	1980.62	177.203	0.714019
S. jamesii	abaxial	1411.55	63.0426	38.0582	0.396309	0.468362	0.487024	350.28	2181.89	176.777	0.64694
S. jamesii	abaxial	1410.67	89.6322	32.3879	0.638658	0.471462	0.422973	342.72	2557.8	204.147	0.551517
S. jamesii	abaxial	1409.97	71.5282	31.7959	0.555477	0.461299	0.487869	350.28	2080.64	182.8	0.67766
S. jamesii	abaxial	1409.79	91.8407	27.9212	0.695983	0.496299	0.468384	324.24	2249.45	201.052	0.626725
S. jamesii	abaxial	1408.38	63.0073	37.6923	0.40178	0.500845	0.458857	316.68	2166.02	182.204	0.650216
S. jamesii	abaxial	1407.85	64.5602	36.2894	0.437898	0.481605	0.474342	329.28	2103.22	177.147	0.669379
S. jamesii	abaxial	1406.79	73.1272	33.0496	0.548053	0.486542	0.479888	335.16	2123.15	185.075	0.662596
S. jamesii	abaxial	1405.2	53.6042	41.753	0.221087	0.471787	0.516826	346.92	2115.04	170.926	0.664387
S. jamesii	abaxial	1402.91	89.0959	33.7901	0.620744	0.446365	0.459052	359.52	2348.59	203.314	0.597341
S. jamesii	abaxial	1399.73	65.0085	32.6256	0.498132	0.529336	0.501448	304.08	1918.88	172.543	0.729454
S. jamesii	abaxial	1398.32	66.8762	31.4372	0.529919	0.518685	0.483986	304.08	1941.46	175.466	0.720244
S. jamesii	abaxial	1395.68	72.3943	35.5926	0.508351	0.560919	0.493954	282.24	2128.97	179.973	0.655564
S. jamesii	abaxial	1389.5	76.0708	28.7996	0.621411	0.551423	0.559288	285.6	1962.63	182.41	0.707981
S. jamesii	abaxial	1387.56	62.6577	36.9986	0.409513	0.447604	0.547915	355.32	2135.32	175.336	0.649814
S. jamesii	abaxial	1387.39	67.307	34.7113	0.484284	0.493809	0.492376	321.72	2104.28	178.471	0.659318
S. jamesii	abaxial	1387.21	64.0228	37.0166	0.421821	0.477799	0.550247	339.36	2048.18	171.304	0.677289
S. jamesii	abaxial	1384.03	85.3907	30.2218	0.646076	0.451216	0.477823	354.48	2356.88	200.233	0.587231
S. jamesii	abaxial	1383.68	55.9284	39.3877	0.295748	0.483356	0.540271	329.28	1998.08	168.56	0.692505
S. jamesii	abaxial	1381.74	77.5863	30.9911	0.600559	0.455966	0.476978	349.44	2105.16	187.467	0.65636
S. jamesii	abaxial	1381.56	80.4363	33.2341	0.586827	0.415116	0.388999	381.36	2320.37	196.205	0.595408
S. jamesii	abaxial	1380.68	73.6448	33.9058	0.539604	0.494195	0.471486	320.88	2015.55	187.18	0.685017
S. jamesii	abaxial	1379.62	60.5566	38.6368	0.361973	0.514674	0.481157	308.28	2024.72	178.095	0.68139
S. jamesii	abaxial	1378.74	113.734	23.1959	0.796052	0.4649	0.512733	336	2216.29	227.721	0.622095
S. jamesii	abaxial	1375.92	76.2469	30.6858	0.597547	0.457145	0.495679	346.08	2056.65	183.837	0.669011
S. jamesii	abaxial	1374.69	65.711	38.5171	0.413841	0.476998	0.443784	330.12	2066.53	180.102	0.665216
S. jamesii	abaxial	1372.74	62.1358	37.509	0.396337	0.494955	0.455196	315.84	2116.98	180.677	0.648446
S. jamesii	abaxial	1371.86	51.1427	42.9401	0.160387	0.518717	0.545439	305.76	1944.63	167.17	0.705461
S. jamesii	abaxial	1368.16	50.5091	42.96	0.14946	0.534538	0.557154	293.16	1911.65	166.455	0.715696
S. jamesii	abaxial	1366.92	64.8567	37.1296	0.427514	0.45772	0.51786	346.08	2112.92	172.81	0.646936
S. jamesii	abaxial	1365.51	84.3003	27.1245	0.67824	0.413573	0.549726	379.68	2091.22	194.004	0.652973
S. jamesii	abaxial	1364.81	60.2001	35.2416	0.414591	0.527064	0.55408	299.04	1889.07	162.575	0.722476
S. jamesii	abaxial	1364.63	69.8192	31.9784	0.541983	0.476937	0.519812	324.24	1994.2	173.756	0.684299
S. jamesii	abaxial	1364.63	71.8911	29.7975	0.585518	0.493592	0.558646	320.88	1922.94	173.173	0.70966
S. jamesii	abaxial	1361.98	76.0178	37.2445	0.510056	0.442565	0.445545	357	2341.18	192.879	0.581751
S. jamesii	abaxial	1357.4	64.5044	35.4497	0.450429	0.483335	0.466252	326.76	2057	175.296	0.659892
S. jamesii	abaxial	1353.87	46.5536	41.4747	0.109099	0.594191	0.614977	263.76	1721.66	151.068	0.786373
S. jamesii	abaxial	1353.69	56.8888	39.7975	0.300433	0.477528	0.517569	332.64	1992.26	169.439	0.679476
S. jamesii	abaxial	1351.4	78.9348	33.6847	0.573259	0.429194	0.468605	367.08	2295.85	187.673	0.588629
S. jamesii	abaxial	1351.22	61.6678	35.529	0.423865	0.492113	0.497489	325.92	1989.79	174.383	0.679078
S. jamesii	abaxial	1349.81	48.561	47.7905	0.0158663	0.529713	0.533481	299.88	1840.91	163.273	0.733231
S. jamesii	abaxial	1348.05	56.8258	36.914	0.350401	0.543982	0.513245	290.64	1918	169.343	0.702842
S. jamesii	abaxial	1348.05	53.0648	42.4978	0.199134	0.482154	0.512047	322.56	1988.38	167.107	0.677963
S. jamesii	abaxial	1347.87	80.0487	32.8468	0.589665	0.471872	0.468153	335.16	2263.39	188.157	0.595511
S. jamesii	abaxial	1347.17	61.0212	44.6007	0.269095	0.470172	0.453088	332.64	2178.19	177.524	0.618481
S. jamesii	abaxial	1346.11	59.3231	36.7363	0.380741	0.475004	0.511776	333.48	1939.52	172.714	0.694043
S. jamesii	abaxial	1345.76	76.7047	30.2354	0.605821	0.439514	0.502359	356.16	2021.54	185.04	0.665707
S. jamesii	abaxial	1344.52	57.9874	40.4768	0.301973	0.46029	0.500525	341.04	2059.47	172.458	0.652848
S. jamesii	abaxial	1344.52	76.9927	31.7707	0.587354	0.423564	0.408584	368.76	2159.14	193.319	0.622712
S. jamesii	abaxial	1343.64	61.1734	39.0619	0.361457	0.482061	0.460796	322.56	2034.6	180.329	0.660395
S. jamesii	abaxial	1339.58	78.4593	31.9622	0.592628	0.466672	0.546602	334.32	2154.37	190.32	0.621796
S. jamesii	abaxial	1337.29	59.0321	33.7519	0.428244	0.562902	0.609505	279.72	1757.12	162.611	0.761068
S. jamesii	abaxial	1336.76	67.688	34.5483	0.489594	0.468753	0.468755	325.92	2107.8	181.69	0.634195
S. jamesii	abaxial	1336.76	75.3249	28.7058	0.618907	0.519676	0.53137	303.24	1967.57	181.913	0.679398
S. jamesii	abaxial	1334.64	60.7945	34.1182	0.438794	0.495342	0.511726	320.04	1877.25	168.207	0.710957
S. jamesii	abaxial	1334.47	68.5149	40.1592	0.413862	0.44578	0.423319	351.96	2235.52	192.141	0.596938
S. jamesii	abaxial	1334.11	62.1196	35.9579	0.421151	0.516725	0.504239	308.28	1881.13	170.771	0.709209
S. jamesii	abaxial	1332.17	52.3618	41.45	0.208393	0.528457	0.544187	294	1907.77	163.62	0.698289
S. jamesii	abaxial	1331.11	83.4358	26.6481	0.680616	0.520663	0.512896	303.24	1930.87	185.642	0.689384
S. jamesii	abaxial	1330.06	70.0105	31.5284	0.549662	0.488163	0.431173	310.8	2190.18	188.24	0.607281
S. jamesii	abaxial	1328.12	69.2526	29.5506	0.573293	0.551365	0.577664	282.24	1767.88	172.876	0.751247
S. jamesii	abaxial	1327.06	63.7693	36.0687	0.434388	0.475345	0.492411	336.84	1958.57	175.396	0.677565
S. jamesii	abaxial	1326.88	60.2015	34.2828	0.430533	0.493421	0.508244	310.8	1868.96	165.008	0.709958
S. jamesii	abaxial	1326	73.3957	28.8401	0.60706	0.467808	0.493804	333.48	1925.76	179.78	0.688559
S. jamesii	abaxial	1324.06	62.4591	35.9447	0.424508	0.434115	0.475977	354.48	2057.35	171.589	0.643574
S. jamesii	abaxial	1323.88	57.2022	35.8776	0.372792	0.511134	0.511018	304.08	1895.59	167.838	0.698399
S. jamesii	abaxial	1323.71	79.6311	29.3064	0.631973	0.476537	0.540018	325.08	2119.98	186.051	0.624397
S. jamesii	abaxial	1322.47	56.4745	38.3194	0.321474	0.470726	0.550818	330.12	2014.66	172.759	0.656422
S. jamesii	abaxial	1321.77	73.532	27.7571	0.622516	0.516207	0.618571	307.44	1809.33	177.494	0.730525
S. jamesii	abaxial	1320.88	61.4446	36.846	0.400337	0.452238	0.562174	340.2	2024.9	171.643	0.652322
S. jamesii	abaxial	1320.35	79.6205	28.8903	0.63715	0.473425	0.562292	325.92	2100.57	184.703	0.628569
S. jamesii	abaxial	1317.36	81.4874	28.39	0.651602	0.483409	0.513622	321.72	2147.85	189.176	0.613338
S. jamesii	abaxial	1317	74.3416	36.708	0.506226	0.430446	0.438345	357	2342.77	191.385	0.562156
S. jamesii	abaxial	1316.3	58.2003	38.7846	0.333601	0.48559	0.497336	322.56	2037.6	171.528	0.646005
S. jamesii	abaxial	1314	59.5478	34.3937	0.422418	0.543956	0.569426	284.76	1794.69	158.945	0.73216
S. jamesii	abaxial	1313.12	61.7237	37.1239	0.398547	0.487167	0.472528	317.52	2032.66	171.463	0.646012
S. jamesii	abaxial	1311.89	56.6242	35.6987	0.36955	0.520293	0.596672	296.52	1797.87	158.981	0.72969
S. jamesii	abaxial	1311.18	69.7643	32.4491	0.534876	0.509883	0.541489	305.76	1953.1	180.074	0.671333
S. jamesii	abaxial	1304.48	55.8028	35.4086	0.365469	0.534059	0.618717	286.44	1753.42	156.692	0.743964
S. jamesii	abaxial	1302.18	68.2073	31.6296	0.536273	0.499671	0.547312	315.84	1866.31	166.678	0.697732
S. jamesii	abaxial	1297.42	55.6166	44.0943	0.207174	0.476291	0.434619	323.4	2242.04	177.915	0.578678
S. jamesii	abaxial	1297.25	85.0713	26.7481	0.685581	0.51061	0.494698	300.72	1999.85	185.825	0.648672
S. jamesii	abaxial	1293.36	55.2225	39.6354	0.28226	0.483543	0.525848	317.52	1879.37	164.659	0.688192
S. jamesii	abaxial	1290.01	52.8452	40.0218	0.242659	0.496969	0.572677	314.16	1857.84	160.1	0.69436
S. jamesii	abaxial	1286.84	63.2448	31.6292	0.499892	0.515126	0.538525	294	1887.3	167.128	0.681839
S. jamesii	abaxial	1286.66	73.1543	30.9237	0.577281	0.501935	0.482748	306.6	1949.22	177.404	0.66009
S. jamesii	abaxial	1286.49	81.9872	25.0579	0.694369	0.48307	0.500165	321.72	1948.34	187.711	0.660299
S. jamesii	abaxial	1285.25	64.3243	38.0093	0.409098	0.462761	0.430161	322.56	1992.97	178.557	0.644893
S. jamesii	abaxial	1283.49	55.9524	38.8335	0.305955	0.476994	0.490522	325.92	1824.51	168.743	0.703471
S. jamesii	abaxial	1281.9	48.0017	45.9258	0.0432446	0.516403	0.504283	297.36	1818.86	163.351	0.704781
S. jamesii	abaxial	1281.02	52.3339	36.0919	0.310352	0.584397	0.632398	265.44	1707.73	155.585	0.750129
S. jamesii	abaxial	1278.19	56.6354	41.907	0.260056	0.523711	0.464075	293.16	2055.59	168.417	0.621814
S. jamesii	abaxial	1276.61	71.8921	28.3065	0.606265	0.483609	0.504483	319.2	1830.15	177.151	0.697542
S. jamesii	abaxial	1275.72	67.4654	31.7685	0.529114	0.46018	0.43976	334.32	2056.65	179.008	0.620293
S. jamesii	abaxial	1275.55	57.3184	37.8992	0.338796	0.474542	0.508576	320.88	1954.16	168.975	0.652735
S. jamesii	abaxial	1273.78	79.7392	24.2178	0.696288	0.554756	0.535566	271.32	1757.83	180.32	0.724636
S. jamesii	abaxial	1272.37	74.1007	30.6498	0.586376	0.502383	0.511876	306.6	2020.66	181.403	0.629681
S. jamesii	abaxial	1272.37	66.8212	32.3658	0.515635	0.485794	0.514778	313.32	1933.34	172.401	0.65812
S. jamesii	abaxial	1272.02	65.829	32.3778	0.508154	0.484069	0.537898	315.84	1909.71	170.815	0.666082
S. jamesii	abaxial	1271.31	75.6999	30.9044	0.591751	0.475255	0.482384	317.52	2069.88	181.505	0.614198
S. jamesii	abaxial	1271.31	58.1609	33.8019	0.418821	0.521731	0.533661	296.52	1875.84	163.76	0.677732
S. jamesii	abaxial	1270.79	58.1642	37.159	0.361136	0.524615	0.464308	287.28	1943.05	171.064	0.654017
S. jamesii	abaxial	1270.79	75.6015	30.5054	0.596497	0.496728	0.469467	306.6	2001.61	180.158	0.634881
S. jamesii	abaxial	1270.26	73.1901	30.9754	0.576782	0.479438	0.519059	318.36	1924.52	175.325	0.660037
S. jamesii	abaxial	1269.02	52.8612	39.9278	0.244667	0.506934	0.53766	298.2	1926.11	168.824	0.658852
S. jamesii	abaxial	1267.96	64.5578	31.8964	0.505924	0.521353	0.569272	297.36	1755.18	165.932	0.722412
S. jamesii	abaxial	1267.26	64.1439	31.9257	0.50228	0.500537	0.510939	309.12	1841.79	167.751	0.688057
S. jamesii	abaxial	1266.9	63.4741	31.09	0.510194	0.529633	0.494084	289.8	1768.59	167.846	0.716338
S. jamesii	abaxial	1266.73	54.4352	38.4826	0.293056	0.503228	0.555461	299.88	1847.79	160.682	0.685537
S. jamesii	abaxial	1266.73	68.6024	31.9592	0.534138	0.499588	0.527946	304.92	1922.41	178.72	0.658928
S. jamesii	abaxial	1263.73	66.1436	39.6223	0.400965	0.434288	0.399812	345.24	2520.93	191.502	0.501295
S. jamesii	abaxial	1263.55	69.4703	30.3249	0.563483	0.47413	0.495086	322.56	1880.95	178.151	0.671762
S. jamesii	abaxial	1262.49	76.9722	23.1223	0.699602	0.624742	0.629491	241.92	1528.51	173.945	0.825967
S. jamesii	abaxial	1259.85	47.5796	40.3663	0.151603	0.547922	0.58814	272.16	1701.91	151.713	0.740257
S. jamesii	abaxial	1259.85	63.9816	31.5428	0.507002	0.475466	0.4546	315	1861.02	171.528	0.676967
S. jamesii	abaxial	1259.5	73.6229	28.793	0.608912	0.508156	0.469719	299.04	1864.55	177.931	0.675497
S. jamesii	abaxial	1257.73	61.9637	31.2735	0.495294	0.530666	0.531821	287.28	1795.75	162.272	0.700393
S. jamesii	abaxial	1257.03	67.8139	32.8361	0.515792	0.463456	0.473815	330.12	1859.26	179.477	0.676091
S. jamesii	abaxial	1256.14	55.7211	40.7749	0.268233	0.592071	0.489079	256.2	1716.72	164.695	0.73171
S. jamesii	abaxial	1253.67	74.0574	30.9549	0.582014	0.488682	0.506113	310.8	1961.22	180.568	0.639234
S. jamesii	abaxial	1252.26	62.5666	31.0127	0.504326	0.558673	0.544752	278.04	1790.11	168.002	0.699547
S. jamesii	abaxial	1249.62	71.2499	26.9965	0.621101	0.51257	0.552897	299.88	1817.98	176.758	0.687367
S. jamesii	abaxial	1249.26	57.644	37.0308	0.357595	0.471073	0.463334	325.92	1999.67	171.055	0.624735
S. jamesii	abaxial	1249.09	62.1144	32.808	0.471813	0.477245	0.471014	310.8	1870.9	168.35	0.667641
S. jamesii	abaxial	1248.91	81.5352	28.29	0.653033	0.447128	0.439635	339.36	1995.61	194.114	0.625829
S. jamesii	abaxial	1245.38	80.6658	28.8832	0.64194	0.461902	0.503327	329.28	2008.67	183.224	0.620005
S. jamesii	abaxial	1241.68	62.1208	31.5238	0.49254	0.513439	0.510462	295.68	1732.25	164.778	0.716802
S. jamesii	abaxial	1241.68	57.7831	40.692	0.29578	0.483555	0.451007	313.32	1950.28	170.949	0.636668
S. jamesii	abaxial	1241.5	51.6219	38.0687	0.262546	0.569592	0.56914	267.96	1657.81	151.658	0.748883
S. jamesii	abaxial	1241.33	67.7953	31.3008	0.538304	0.483026	0.458967	313.32	1980.97	171.678	0.626625
S. jamesii	abaxial	1240.09	66.2131	30.3308	0.541921	0.503768	0.521047	300.72	1876.72	168.097	0.660776
S. jamesii	abaxial	1239.21	63.5715	30.4205	0.521475	0.512997	0.540047	297.36	1755.36	162.186	0.705959
S. jamesii	abaxial	1237.8	54.0231	38.1611	0.293616	0.521864	0.531742	289.8	1731.72	159.929	0.71478
S. jamesii	abaxial	1236.92	62.0747	35.5952	0.426575	0.494691	0.51448	307.44	1906.18	166.808	0.648899
S. jamesii	abaxial	1236.21	51.3136	34.8088	0.321645	0.590039	0.568458	252.84	1555.32	150.757	0.794828
S. jamesii	abaxial	1229.51	79.4988	28.0319	0.647392	0.471595	0.438001	320.04	2101.98	189.512	0.584928
S. jamesii	abaxial	1229.33	63.2135	29.1091	0.539511	0.532865	0.581274	283.08	1636.46	161.287	0.751213
S. jamesii	abaxial	1229.16	54.8951	42.7402	0.22142	0.459025	0.465038	329.28	2065.82	171.744	0.594996
S. jamesii	abaxial	1227.39	59.6992	33.3848	0.440783	0.481817	0.487845	313.32	1761.18	165.912	0.696915
S. jamesii	abaxial	1227.04	62.8894	33.2209	0.471757	0.49433	0.483262	307.44	1989.26	168.33	0.616831
S. jamesii	abaxial	1220.69	64.6791	29.7736	0.539673	0.537193	0.560171	279.72	1663.63	163.203	0.73375
S. jamesii	abaxial	1220.69	59.2713	31.584	0.467128	0.565027	0.550333	264.6	1571.02	154.387	0.777004
S. jamesii	abaxial	1215.93	62.2803	33.2889	0.465499	0.478491	0.471761	309.96	1878.84	167.29	0.647169
S. jamesii	abaxial	1215.4	60.595	33.5287	0.446676	0.449348	0.485028	333.48	1782.7	165.948	0.681773
S. jamesii	abaxial	1214.51	62.8586	36.2506	0.4233	0.470198	0.430252	315.84	2024.72	173.088	0.599843
S. jamesii	abaxial	1214.51	71.9842	28.8043	0.599853	0.485641	0.538227	309.96	1876.37	176.135	0.647269
S. jamesii	abaxial	1214.16	62.4857	31.2065	0.500582	0.496886	0.540657	304.08	1821.51	164.525	0.66657
S. jamesii	abaxial	1211.87	53.6442	34.9502	0.348482	0.606133	0.605723	239.4	1574.72	150.121	0.769575
S. jamesii	abaxial	1209.22	67.6971	32.2815	0.523148	0.447658	0.457984	327.6	1898.24	177.817	0.637023
S. jamesii	abaxial	1206.58	55.9981	35.4691	0.366602	0.528931	0.505177	281.4	1711.08	163.304	0.705155
S. jamesii	abaxial	1206.22	69.001	30.5523	0.557219	0.467123	0.483648	316.68	1892.95	169.188	0.637219
S. jamesii	abaxial	1205.69	75.4143	31.8865	0.577183	0.457038	0.489817	324.24	2037.24	176.649	0.591826
S. jamesii	abaxial	1204.99	50.2461	34.0855	0.321629	0.640843	0.626925	234.36	1563.79	147.573	0.770558
S. jamesii	abaxial	1204.46	46.3431	38.3595	0.172272	0.568575	0.544795	266.28	1589.89	149.536	0.757572
S. jamesii	abaxial	1204.11	62.2371	44.6174	0.283106	0.451646	0.412472	327.6	2245.22	182.442	0.536298
S. jamesii	abaxial	1202.7	53.8477	39.9875	0.257396	0.527815	0.474659	283.08	1781.11	162.577	0.67525
S. jamesii	abaxial	1200.05	66.1624	30.695	0.536066	0.460709	0.444156	320.88	1886.25	169.376	0.636211
S. jamesii	abaxial	1197.76	73.1458	27.0156	0.630661	0.514743	0.495437	289.8	1846.38	173.307	0.648705
S. jamesii	abaxial	1197.76	54.5641	36.2559	0.335536	0.501327	0.514732	293.16	1739.48	162.115	0.688571
S. jamesii	abaxial	1197.05	61.5197	30.973	0.496534	0.514235	0.56658	286.44	1723.96	158.519	0.694362
S. jamesii	abaxial	1194.05	74.3387	24.9026	0.665011	0.501886	0.518351	294.84	1638.93	178.833	0.728555
S. jamesii	abaxial	1193.35	52.028	40.5359	0.220882	0.53542	0.466571	274.68	1716.72	162.828	0.695129
S. jamesii	abaxial	1191.93	73.2523	27.176	0.629008	0.472456	0.4834	309.96	1905.83	174.35	0.625417
S. jamesii	abaxial	1191.41	63.8416	28.7424	0.549785	0.512957	0.520982	288.12	1632.76	167.105	0.729689
S. jamesii	abaxial	1187.52	44.5247	41.3931	0.0703323	0.570679	0.530082	262.08	1583.9	153.133	0.749749
S. jamesii	abaxial	1187.17	59.6136	34.94	0.413892	0.481843	0.495308	309.96	1936.52	167.063	0.613044
S. jamesii	abaxial	1184.53	57.704	30.8229	0.465844	0.58598	0.561506	253.68	1577.72	152.298	0.750783
S. jamesii	abaxial	1184.17	52.1639	40.5536	0.222574	0.474611	0.483126	309.96	1866.66	164.846	0.634379
S. jamesii	abaxial	1184	69.3662	27.1429	0.608701	0.512657	0.577366	294	1658.51	163.032	0.713891
S. jamesii	abaxial	1182.76	55.2005	38.422	0.303956	0.503207	0.570898	293.16	1756.59	157.621	0.673328
S. jamesii	abaxial	1182.76	60.5331	33.9941	0.438421	0.517924	0.500091	279.72	1760.47	161.147	0.671844
S. jamesii	abaxial	1177.82	64.137	27.0984	0.577492	0.499496	0.55386	295.68	1632.93	162.967	0.721292
S. jamesii	abaxial	1177.29	51.8795	36.0342	0.305426	0.537489	0.521638	273	1556.73	154.816	0.756261
S. jamesii	abaxial	1175.18	57.0054	29.8899	0.475665	0.556939	0.560028	260.4	1544.73	149.282	0.760763
S. jamesii	abaxial	1175.18	57.8886	34.3182	0.407168	0.54043	0.531015	271.32	1707.02	159.031	0.688436
S. jamesii	abaxial	1173.41	71.5036	27.4136	0.616612	0.514661	0.492792	285.6	1769.29	170.46	0.66321
S. jamesii	abaxial	1171.83	56.9417	31.0435	0.45482	0.543473	0.541985	271.32	1624.64	156.817	0.721281
S. jamesii	abaxial	1170.59	56.5336	32.4316	0.426332	0.542101	0.510287	269.64	1652.52	155.326	0.708369
S. jamesii	abaxial	1169.88	62.2376	30.8955	0.503588	0.502114	0.440838	290.64	1747.59	168.09	0.669426
S. jamesii	abaxial	1169.18	56.8673	34.3874	0.395304	0.525873	0.52206	277.2	1699.26	154.869	0.688051
S. jamesii	abaxial	1168.3	73.3551	28.2478	0.614916	0.468814	0.420045	311.64	1933.34	177.732	0.604288
S. jamesii	abaxial	1166.89	60.3585	32.8488	0.455772	0.506237	0.553033	288.12	1717.78	160.354	0.679298
S. jamesii	abaxial	1166.71	64.3604	28.3918	0.558863	0.502344	0.541817	295.68	1674.92	160.531	0.696577
S. jamesii	abaxial	1165.12	70.2574	25.3131	0.639709	0.511552	0.52005	286.44	1634.35	169.359	0.712898
S. jamesii	abaxial	1164.42	52.6038	36.0609	0.31448	0.560938	0.553312	256.2	1592.36	153.333	0.731251
S. jamesii	abaxial	1163.71	57.345	33.2676	0.419869	0.523525	0.588023	277.2	1651.63	158.374	0.704582
S. jamesii	abaxial	1163.36	72.0325	28.4002	0.605731	0.514059	0.492285	287.28	1894.71	175.708	0.614002
S. jamesii	abaxial	1161.95	56.1114	33.5083	0.402826	0.523257	0.554399	282.24	1656.75	154.751	0.701342
S. jamesii	abaxial	1160.89	70.2595	25.5221	0.636746	0.503791	0.482784	292.32	1645.11	175.697	0.705662
S. jamesii	abaxial	1157.36	54.3878	34.428	0.366989	0.499579	0.522756	285.6	1628.7	155.711	0.710603
S. jamesii	abaxial	1157.01	56.7223	40.7306	0.281929	0.484576	0.462264	300.72	1875.84	164.818	0.616795
S. jamesii	abaxial	1154.89	44.5171	43.2812	0.0277632	0.520333	0.478582	276.36	1677.39	155.882	0.688506
S. jamesii	abaxial	1154.71	50.1633	36.9405	0.263595	0.56451	0.50974	254.52	1604.01	154.551	0.719894
S. jamesii	abaxial	1153.48	56.7408	40.5405	0.285514	0.471784	0.470641	305.76	1877.6	164.116	0.614337
S. jamesii	abaxial	1151.89	81.5852	28.9754	0.644844	0.42456	0.449973	342.72	2018.02	183.437	0.570804
S. jamesii	abaxial	1149.78	56.3159	34.9052	0.380189	0.532738	0.492575	273	1622.88	156.685	0.708478
S. jamesii	abaxial	1148.36	72.8179	23.8882	0.671946	0.514859	0.539463	282.24	1629.94	171.313	0.704545
S. jamesii	abaxial	1146.07	44.7155	41.3456	0.0753634	0.49496	0.552466	291.48	1632.23	148.9	0.702151
S. jamesii	abaxial	1144.84	48.6008	35.4154	0.271301	0.575516	0.582741	255.36	1526.04	146.59	0.750202
S. jamesii	abaxial	1144.66	70.1736	26.2307	0.626202	0.454468	0.504145	320.88	1825.56	177.669	0.627017
S. jamesii	abaxial	1143.07	57.4636	35.1486	0.388333	0.501876	0.505832	291.48	1862.43	171.958	0.613753
S. jamesii	abaxial	1142.72	63.7691	26.388	0.586194	0.490617	0.535626	296.52	1598.71	162.507	0.714774
S. jamesii	abaxial	1141.48	49.9532	36.0103	0.27912	0.548928	0.571919	262.92	1559.02	150.576	0.732179
S. jamesii	abaxial	1140.07	47.4718	33.4413	0.295555	0.625532	0.623847	234.36	1447.19	140.592	0.787786
S. jamesii	abaxial	1137.25	54.011	35.4985	0.342755	0.570582	0.476124	252.84	1566.26	158.503	0.726095
S. jamesii	abaxial	1134.43	65.9516	28.437	0.56882	0.561465	0.525384	257.88	1656.75	161.36	0.684732
S. jamesii	abaxial	1134.25	65.3161	32.3059	0.505391	0.528876	0.436449	273.84	1711.08	170.843	0.662887
S. jamesii	abaxial	1133.02	53.4561	35.5194	0.335541	0.55552	0.538247	258.72	1584.07	152.836	0.715256
S. jamesii	abaxial	1131.08	57.6994	31.0283	0.462241	0.544145	0.529541	263.76	1601.18	154.195	0.706401
S. jamesii	abaxial	1130.9	53.9576	33.8186	0.373238	0.511824	0.52188	278.88	1622	154.401	0.697227
S. jamesii	abaxial	1126.67	50.4505	31.8439	0.368809	0.624476	0.562488	231.84	1441.19	144.738	0.781763
S. jamesii	abaxial	1125.78	65.6159	31.3943	0.521545	0.493621	0.417126	294	1769.82	170.021	0.636101
S. jamesii	abaxial	1125.08	70.2835	27.1413	0.613831	0.563261	0.579688	251.16	1630.82	165.473	0.689886
S. jamesii	abaxial	1124.37	56.0301	31.7918	0.432594	0.507281	0.563473	283.08	1614.77	157.128	0.696308
S. jamesii	abaxial	1123.49	46.8941	36.3336	0.225198	0.543681	0.60893	264.6	1522.86	145.68	0.73775
S. jamesii	abaxial	1122.96	53.0082	33.1135	0.375314	0.645198	0.521757	223.44	1479.29	149.519	0.759122
S. jamesii	abaxial	1122.61	50.4629	37.4033	0.258796	0.479456	0.481907	304.92	1768.06	156.9	0.63494
S. jamesii	abaxial	1121.55	77.0333	29.6411	0.615217	0.44447	0.421793	325.08	1966.33	182.493	0.570378
S. jamesii	abaxial	1121.37	56.6829	31.7287	0.440241	0.481378	0.53008	294	1672.8	152.736	0.670357
S. jamesii	abaxial	1121.02	60.0469	37.7834	0.370768	0.478357	0.418282	294	1788.7	167.611	0.626726
S. jamesii	abaxial	1120.32	76.7594	29.4062	0.616904	0.462117	0.406155	309.12	1878.13	180.92	0.596506
S. jamesii	abaxial	1119.79	48.2793	35.5955	0.262718	0.552669	0.540205	262.08	1602.06	151.704	0.698965
S. jamesii	abaxial	1119.79	48.5246	34.4935	0.289156	0.589217	0.578085	243.6	1495.7	144.398	0.748673
S. jamesii	abaxial	1116.61	53.8276	35.2495	0.34514	0.550668	0.545936	257.88	1589.19	151.427	0.702631
S. jamesii	abaxial	1116.08	49.3847	37.777	0.235047	0.554341	0.497915	257.88	1650.4	154.541	0.676251
S. jamesii	abaxial	1113.79	56.4437	32.0641	0.431928	0.530949	0.576968	268.8	1617.06	154.707	0.688775
S. jamesii	abaxial	1110.97	47.5614	38.8493	0.183176	0.518383	0.530482	273	1539.97	149.199	0.72142
S. jamesii	abaxial	1108.85	42.5987	39.3706	0.0757787	0.594519	0.552865	243.6	1512.28	146.194	0.733232
S. jamesii	abaxial	1108.14	52.0196	40.7513	0.216617	0.52014	0.474619	269.64	1664.51	156.401	0.665748
S. jamesii	abaxial	1107.26	54.1922	29.6741	0.452429	0.568733	0.612057	247.8	1416.14	144.55	0.781888
S. jamesii	abaxial	1105.68	50.1069	34.3467	0.314531	0.541978	0.538792	261.24	1556.38	148.451	0.710416
S. jamesii	abaxial	1105.5	59.6853	37.573	0.370481	0.506735	0.41768	279.72	1799.28	167.098	0.614412
S. jamesii	abaxial	1105.5	67.7809	25.1637	0.628749	0.523744	0.522588	272.16	1592.19	160.108	0.694327
S. jamesii	abaxial	1103.21	53.5727	29.9077	0.441737	0.583541	0.514472	241.92	1487.4	149.566	0.741698
S. jamesii	abaxial	1102.5	48.617	35.2283	0.275391	0.568339	0.559886	248.64	1510.87	144.735	0.729714
S. jamesii	abaxial	1102.32	72.1438	26.9449	0.626512	0.548788	0.540636	262.08	1737.72	168.863	0.634352
S. jamesii	abaxial	1100.03	52.7391	34.9807	0.336723	0.478037	0.496861	293.16	1693.62	158.377	0.649516
S. jamesii	abaxial	1099.15	51.1765	30.345	0.407052	0.623816	0.64069	231	1382.09	141.44	0.795278
S. jamesii	abaxial	1098.27	59.3987	33.7563	0.431699	0.480792	0.46372	294	1755.89	160.782	0.625477
S. jamesii	abaxial	1097.74	52.546	32.7357	0.377009	0.560565	0.545911	250.32	1506.63	151.691	0.728603
S. jamesii	abaxial	1097.21	75.8909	28.4032	0.625736	0.490803	0.431506	287.28	1838.09	177.259	0.596929
S. jamesii	abaxial	1096.5	67.0122	28.3894	0.576355	0.517715	0.493576	270.48	1668.04	163.083	0.65736
S. jamesii	abaxial	1093.86	56.4925	36.5439	0.35312	0.500036	0.451886	285.6	1747.59	163.676	0.625921
S. jamesii	abaxial	1091.21	46.4193	35.5475	0.234209	0.545983	0.551554	259.56	1501.16	142.033	0.72691
S. jamesii	abaxial	1089.8	66.6093	28.0308	0.579175	0.470275	0.449069	304.08	1666.8	166.77	0.653826
S. jamesii	abaxial	1089.45	55.9751	29.0928	0.480254	0.617485	0.607097	225.12	1385.27	144.418	0.786451
S. jamesii	abaxial	1089.09	59.8579	28.4553	0.524619	0.599093	0.505382	241.08	1418.61	154.791	0.767719
S. jamesii	abaxial	1089.09	56.1993	29.3069	0.478519	0.576643	0.521147	246.96	1518.27	147.816	0.717323
S. jamesii	abaxial	1089.09	53.3488	34.214	0.358673	0.553112	0.561267	254.52	1556.73	149.192	0.699603
S. jamesii	abaxial	1087.68	44.1463	40.023	0.0934018	0.484362	0.542844	286.44	1571.55	147.067	0.692109
S. jamesii	abaxial	1085.39	53.6465	34.3268	0.360129	0.503307	0.564845	283.08	1589.54	153.404	0.682832
S. jamesii	abaxial	1084.33	61.3596	28.4002	0.537152	0.498116	0.503987	286.44	1568.9	155.45	0.69114
S. jamesii	abaxial	1083.1	67.4277	24.8557	0.631372	0.513131	0.541864	279.72	1531.33	158.976	0.707292
S. jamesii	abaxial	1083.1	56.1471	28.7233	0.488428	0.571605	0.524954	249.48	1438.37	147.856	0.753005
S. jamesii	abaxial	1079.04	45.1607	35.6575	0.210431	0.561592	0.582575	248.64	1416.84	138.036	0.761579
S. jamesii	abaxial	1076.39	50.4278	36.7386	0.271461	0.549909	0.506082	257.88	1514.57	152.887	0.710692
S. jamesii	abaxial	1075.69	57.2695	32.7855	0.427522	0.513214	0.448049	273	1629.76	163.173	0.660028
S. jamesii	abaxial	1074.63	66.4044	33.03	0.502593	0.489285	0.416224	282.24	1768.41	170.645	0.607681
S. jamesii	abaxial	1074.1	48.851	36.9646	0.243319	0.508799	0.50997	276.36	1587.25	147.972	0.676706
S. jamesii	abaxial	1073.04	49.1804	36.4238	0.259383	0.519056	0.507805	267.96	1558.14	147.421	0.688667
S. jamesii	abaxial	1072.16	75.452	23.0194	0.694913	0.595319	0.570544	231.84	1508.75	165.589	0.710628
S. jamesii	abaxial	1072.16	48.3855	36.6679	0.242171	0.498553	0.5355	283.08	1542.79	147.331	0.694946
S. jamesii	abaxial	1071.63	63.0702	26.3493	0.582223	0.52226	0.545188	269.64	1570.49	162.089	0.682354
S. jamesii	abaxial	1071.28	57.1116	38.2523	0.330219	0.538803	0.432451	263.76	1735.78	159.429	0.617175
S. jamesii	abaxial	1068.81	50.0441	30.1623	0.397286	0.62998	0.571242	220.08	1361.28	138.523	0.78515
S. jamesii	abaxial	1068.28	56.0778	38.3395	0.316316	0.468347	0.420635	301.56	1782.35	167.731	0.599367
S. jamesii	abaxial	1067.04	42.1097	39.6089	0.0593888	0.584429	0.564565	237.72	1411.02	142.953	0.75622
S. jamesii	abaxial	1066.69	50.0972	40.5259	0.191053	0.522633	0.470727	262.08	1552.32	152.212	0.687159
S. jamesii	abaxial	1066.69	50.7862	32.4046	0.361941	0.567001	0.55528	246.96	1469.41	145.394	0.72593
S. jamesii	abaxial	1066.16	59.3115	32.6651	0.449263	0.493475	0.440985	284.76	1671.39	160.998	0.637889
S. jamesii	abaxial	1061.4	64.4208	24.4985	0.619711	0.550406	0.544743	252.84	1434.84	155.927	0.739734
S. jamesii	abaxial	1058.05	47.1014	35.2757	0.251068	0.567996	0.558818	249.48	1477.88	145.298	0.715923
S. jamesii	abaxial	1057.52	60.5386	27.8233	0.540403	0.501294	0.506934	278.88	1520.39	155.143	0.695556
S. jamesii	abaxial	1055.93	55.93	31.1366	0.443293	0.546005	0.511659	256.2	1484.94	148.552	0.711095
S. jamesii	abaxial	1050.99	96.0299	21.2899	0.778299	0.469833	0.449502	291.48	1767	190.281	0.594789
S. jamesii	abaxial	1050.29	63.1547	25.4432	0.597129	0.558147	0.581154	250.32	1426.72	150.6	0.736152
S. jamesii	abaxial	1050.11	54.7872	38.3203	0.30056	0.480883	0.440018	292.32	1796.28	164.399	0.584602
S. jamesii	abaxial	1049.23	52.3738	31.1994	0.404293	0.555508	0.501371	248.64	1487.58	150.508	0.705324
S. jamesii	abaxial	1048.7	49.9118	37.083	0.257029	0.497621	0.47361	278.88	1614.77	150.289	0.649443
S. jamesii	abaxial	1048.35	47.3189	33.9959	0.281557	0.557288	0.531402	246.12	1458.65	144.272	0.718708
S. jamesii	abaxial	1047.64	71.3407	27.7658	0.6108	0.500115	0.506487	277.2	1669.63	163.555	0.62747
S. jamesii	abaxial	1045.88	65.4317	31.6703	0.515979	0.49628	0.408217	278.04	1716.9	170.733	0.609165
S. jamesii	abaxial	1045.35	65.1927	25.6233	0.606961	0.527189	0.523276	264.6	1424.61	155.821	0.733779
S. jamesii	abaxial	1045.17	45.1111	35.2066	0.21956	0.63094	0.569071	219.24	1335	138.79	0.782902
S. jamesii	abaxial	1044.82	56.2247	32.2686	0.426079	0.554896	0.526014	251.16	1527.98	153.336	0.683791
S. jamesii	abaxial	1044.82	53.6622	28.724	0.464725	0.600296	0.598714	228.48	1391.62	145.726	0.750792
S. jamesii	abaxial	1044.64	43.098	35.0414	0.186938	0.573178	0.57353	246.12	1371.33	135.777	0.76177
S. jamesii	abaxial	1044.11	55.0078	28.759	0.477183	0.518597	0.559836	262.92	1448.07	146.006	0.721038
S. jamesii	abaxial	1043.94	51.5855	36.6201	0.290108	0.49684	0.486985	282.24	1607.53	159.605	0.649402
S. jamesii	abaxial	1043.58	43.9818	34.0534	0.225738	0.600074	0.594939	230.16	1402.2	137.981	0.744245
S. jamesii	abaxial	1040.76	44.0735	39.8363	0.0961383	0.51571	0.494824	257.88	1526.92	149.926	0.681608
S. jamesii	abaxial	1040.23	42.5848	38.4224	0.0977432	0.571939	0.55266	239.4	1408.38	141.776	0.738602
S. jamesii	abaxial	1039.7	48.2423	42.8917	0.11091	0.456551	0.441575	297.36	1777.23	161.252	0.585012
S. jamesii	abaxial	1039.17	59.3311	37.0897	0.37487	0.503654	0.483472	273.84	1760.3	156.308	0.59034
S. jamesii	abaxial	1034.23	54.4779	31.3998	0.423624	0.512104	0.529166	267.12	1510.87	147.905	0.68453
S. jamesii	abaxial	1032.82	58.0402	30.108	0.481256	0.548054	0.510106	250.32	1538.21	156.356	0.671445
S. jamesii	abaxial	1032.47	58.8916	29.2244	0.50376	0.509574	0.447907	270.48	1572.43	159.454	0.656608
S. jamesii	abaxial	1032.29	41.1888	36.1088	0.123336	0.58833	0.588681	236.04	1353.34	135.243	0.762774
S. jamesii	abaxial	1031.23	62.1558	26.8428	0.568137	0.550973	0.517563	248.64	1372.39	155.225	0.751414
S. jamesii	abaxial	1030.53	49.2823	32.4244	0.342068	0.541182	0.546016	254.52	1416.49	140.859	0.727522
S. jamesii	abaxial	1026.82	53.7983	30.8362	0.426819	0.538656	0.546532	252.84	1456.18	143.899	0.705148
S. jamesii	abaxial	1026.65	69.9534	27.3554	0.608948	0.513531	0.533089	265.44	1713.02	166.568	0.59932
S. jamesii	abaxial	1025.77	53.4985	34.0859	0.362861	0.476193	0.524058	289.8	1615.82	154.101	0.634825
S. jamesii	abaxial	1025.59	70.4527	24.8488	0.647297	0.49708	0.496283	278.04	1621.47	163.358	0.632507
S. jamesii	abaxial	1023.3	48.1827	33.8411	0.297649	0.568809	0.5806	241.08	1407.67	143.223	0.726942
S. jamesii	abaxial	1022.24	50.0447	29.3077	0.414369	0.584191	0.567705	236.88	1314.36	138.34	0.777748
S. jamesii	abaxial	1020.65	54.6569	29.6261	0.457963	0.54048	0.536582	254.52	1418.61	144.318	0.719473
S. jamesii	abaxial	1020.47	47.4233	35.5733	0.249877	0.534813	0.54957	257.88	1438.89	142.988	0.709207
S. jamesii	abaxial	1019.42	41.4935	35.8529	0.135938	0.638028	0.609014	214.2	1275.55	132.11	0.799198
S. jamesii	abaxial	1016.24	53.6661	30.7288	0.427407	0.50349	0.522751	267.96	1463.24	145.798	0.694515
S. jamesii	abaxial	1016.24	54.1324	34.3105	0.366175	0.479374	0.43138	283.92	1686.91	160.518	0.602426
S. jamesii	abaxial	1015.18	58.3469	25.1012	0.569794	0.588458	0.596207	231.84	1301.3	143.637	0.780127
S. jamesii	abaxial	1012.36	55.1708	34.2199	0.379746	0.483442	0.441502	282.24	1657.63	158.773	0.610727
S. jamesii	abaxial	1012.36	50.4605	34.5714	0.314882	0.54852	0.52421	248.64	1402.91	147.862	0.721614
S. jamesii	abaxial	1009.54	64.4408	27.1207	0.579138	0.560192	0.504674	239.4	1565.73	155.315	0.644772
S. jamesii	abaxial	1005.66	71.5989	27.3215	0.61841	0.476494	0.482698	280.56	1718.84	164.235	0.585078
S. jamesii	abaxial	1003.54	57.4173	28.2095	0.508693	0.520533	0.520971	260.4	1551.44	150.234	0.646845
S. jamesii	abaxial	1002.3	55.1356	29.6517	0.462204	0.523166	0.557841	257.04	1383.15	145.856	0.724652
S. jamesii	abaxial	1001.07	73.4416	27.6102	0.624052	0.431188	0.374189	312.48	1781.64	180.969	0.561881
S. jamesii	abaxial	998.953	49.2803	32.7843	0.334738	0.495554	0.53879	271.32	1426.55	139.839	0.70026
S. jamesii	abaxial	998.071	39.3638	39.1767	0.00475192	0.609612	0.590878	220.08	1307.48	135.472	0.763357
S. jamesii	abaxial	998.071	57.0559	34.1428	0.401591	0.521564	0.433697	261.24	1570.84	156.337	0.635373
S. jamesii	abaxial	996.66	56.6529	28.6865	0.493645	0.592953	0.50799	229.32	1379.27	151.739	0.722599
S. jamesii	abaxial	996.131	54.7697	27.7558	0.493228	0.547098	0.576584	246.12	1347.17	141.878	0.739426
S. jamesii	abaxial	995.602	46.9033	42.2134	0.0999889	0.480109	0.462197	282.24	1712.31	157.918	0.581436
S. jamesii	abaxial	995.425	60.8027	27.2384	0.55202	0.464225	0.479941	288.12	1507.34	152.787	0.660386
S. jamesii	abaxial	992.074	56.9881	33.2658	0.416268	0.557808	0.452269	243.6	1517.57	152.541	0.653725
S. jamesii	abaxial	989.604	58.0342	25.678	0.557536	0.502422	0.611975	266.28	1343.11	143.928	0.736801
S. jamesii	abaxial	988.898	50.5032	29.9236	0.407491	0.569808	0.553284	235.2	1330.41	140.958	0.743304
S. jamesii	abaxial	986.252	60.3081	26.4049	0.562167	0.53057	0.472529	250.32	1398.68	153.928	0.705133
S. jamesii	abaxial	986.076	48.7075	33.5345	0.311512	0.511214	0.502956	262.08	1471.18	143.831	0.670264
S. jamesii	abaxial	985.9	61.9102	28.1205	0.545786	0.51905	0.439984	263.76	1547.56	158.089	0.637068
S. jamesii	abaxial	985.37	47.5109	32.7432	0.310827	0.541126	0.540524	246.12	1318.94	137.373	0.747091
S. jamesii	abaxial	985.37	54.2607	27.3511	0.495931	0.578009	0.588076	231.84	1300.95	138.484	0.757424
S. jamesii	abaxial	984.841	73.78	22.1546	0.699721	0.490661	0.55143	271.32	1499.05	167.762	0.656978
S. jamesii	abaxial	982.372	48.199	36.8593	0.235269	0.501608	0.481852	268.8	1532.21	155.411	0.641147
S. jamesii	abaxial	982.372	48.6928	33.7455	0.306971	0.517865	0.515087	258.72	1437.13	140.106	0.683565
S. jamesii	abaxial	981.49	59.0956	29.7384	0.496775	0.546566	0.462402	242.76	1565.02	151.48	0.627142
S. jamesii	abaxial	978.314	50.0428	33.4496	0.33158	0.516585	0.553719	262.08	1437.84	144.931	0.680407
S. jamesii	abaxial	977.785	47.4257	36.4024	0.232432	0.513881	0.486929	258.72	1454.77	146.049	0.672123
S. jamesii	abaxial	977.08	58.7386	25.6989	0.562487	0.516355	0.571829	263.76	1381.21	145.504	0.707407
S. jamesii	abaxial	976.55	50.4808	33.9899	0.326678	0.51438	0.546877	262.08	1443.13	146.366	0.67669
S. jamesii	abaxial	976.198	41.1497	38.4915	0.0645978	0.569949	0.574151	236.04	1360.4	137.172	0.717583
S. jamesii	abaxial	973.022	44.3061	31.2001	0.295806	0.589754	0.63574	235.2	1272.73	133.287	0.764518
S. jamesii	abaxial	969.847	49.9608	34.7193	0.305069	0.530075	0.523454	256.2	1467.12	148.096	0.661056
S. jamesii	abaxial	969.494	66.263	20.7717	0.686527	0.62262	0.610178	211.68	1238.33	152.657	0.782906
S. jamesii	abaxial	969.494	53.9364	27.0577	0.49834	0.541395	0.543419	247.8	1382.27	146.101	0.701378
S. jamesii	abaxial	969.494	62.0166	32.6499	0.473529	0.483421	0.435758	276.36	1684.62	158.902	0.575497
S. jamesii	abaxial	968.436	41.0506	34.8658	0.150663	0.544034	0.606764	240.24	1286.84	132.245	0.75257
S. jamesii	abaxial	965.79	49.6466	29.5613	0.404565	0.572925	0.552769	232.68	1314.53	138.86	0.734702
S. jamesii	abaxial	962.438	45.9028	31.7616	0.308068	0.551736	0.57225	239.4	1338.52	138.377	0.71903
S. jamesii	abaxial	961.733	51.439	32.6945	0.364404	0.602922	0.536006	220.92	1420.55	149.922	0.677015
S. jamesii	abaxial	960.145	47.516	30.0204	0.368205	0.580073	0.576134	230.16	1318.94	140.98	0.727966
S. jamesii	abaxial	958.91	72.3475	23.7874	0.671207	0.496066	0.478105	269.64	1491.29	161.25	0.643009
S. jamesii	abaxial	957.323	56.1061	31.6053	0.436686	0.522979	0.454416	252	1433.96	154.723	0.66761
S. jamesii	abaxial	956.794	51.5551	32.6907	0.365907	0.551435	0.491066	239.4	1379.62	145.324	0.693517
S. jamesii	abaxial	956.617	57.0593	25.2562	0.557369	0.638549	0.615631	208.32	1273.43	141.53	0.751212
S. jamesii	abaxial	955.206	44.9875	35.0877	0.220057	0.549303	0.530467	237.72	1305.36	139.721	0.731757
S. jamesii	abaxial	953.442	48.0433	34.5223	0.281435	0.476634	0.469193	278.88	1508.22	148.141	0.632164
S. jamesii	abaxial	952.384	43.4039	35.508	0.181918	0.573995	0.519754	230.16	1349.81	141.077	0.705567
S. jamesii	abaxial	952.031	45.5045	32.927	0.276402	0.563397	0.596215	235.2	1331.64	136.555	0.714929
S. jamesii	abaxial	950.09	51.6363	29.3393	0.431808	0.548589	0.535423	236.88	1300.77	138.698	0.730404
S. jamesii	abaxial	949.914	66.53	24.388	0.633429	0.51902	0.505376	250.32	1381.74	159.269	0.687476
S. jamesii	abaxial	948.679	48.6532	28.9444	0.405088	0.599507	0.589012	222.6	1225.1	135.821	0.77437
S. jamesii	abaxial	947.444	65.0239	26.3991	0.594009	0.53106	0.481084	245.28	1506.81	154.608	0.628775
S. jamesii	abaxial	944.975	67.772	29.3391	0.567092	0.509695	0.468289	261.24	1725.9	162.58	0.547527
S. jamesii	abaxial	944.798	49.2141	34.1344	0.306411	0.51762	0.450842	251.16	1537.68	148.97	0.614432
S. jamesii	abaxial	944.798	52.4178	27.6762	0.472009	0.564629	0.5149	231	1295.83	142.471	0.729104
S. jamesii	abaxial	943.74	61.4468	27.7863	0.547799	0.501619	0.428934	263.76	1554.44	156.65	0.607127
S. jamesii	abaxial	943.564	48.9287	34.2983	0.299014	0.521835	0.490032	252.84	1473.12	146.515	0.640522
S. jamesii	abaxial	943.387	51.6906	26.9536	0.478558	0.554443	0.605124	238.56	1296.89	137.128	0.727421
S. jamesii	abaxial	943.034	51.3897	28.2154	0.450953	0.513079	0.600602	252.84	1351.22	141.116	0.697911
S. jamesii	abaxial	942.505	48.6582	28.8388	0.407318	0.597867	0.540149	220.08	1205.16	135.371	0.782055
S. jamesii	abaxial	942.329	56.2831	29.7058	0.472207	0.511362	0.465372	257.04	1550.73	153.024	0.607667
S. jamesii	abaxial	940.388	52.5668	27.1237	0.484015	0.563556	0.546427	234.36	1300.6	136.964	0.723044
S. jamesii	abaxial	938.801	52.8059	33.2421	0.370486	0.533367	0.47326	244.44	1427.61	149.04	0.657605
S. jamesii	abaxial	935.626	48.6648	26.8855	0.447536	0.662989	0.599333	199.92	1190.88	132.098	0.785661
S. jamesii	abaxial	932.274	44.653	30.1494	0.324806	0.591998	0.577903	220.92	1252.09	133.336	0.744576
S. jamesii	abaxial	931.745	47.9247	29.1757	0.391218	0.612223	0.5392	213.36	1179.76	134.222	0.789773
S. jamesii	abaxial	931.216	42.6667	34.7013	0.186689	0.572499	0.532431	226.8	1327.06	138.844	0.701715
S. jamesii	abaxial	929.275	50.7415	33.1738	0.34622	0.576368	0.487767	225.12	1382.8	143.126	0.672024
S. jamesii	abaxial	929.099	40.0168	34.7784	0.130905	0.551771	0.593541	239.4	1256.85	130.537	0.739228
S. jamesii	abaxial	927.864	62.6697	22.5442	0.64027	0.581759	0.549592	228.48	1250.5	145.651	0.741995
S. jamesii	abaxial	927.688	62.2688	24.2678	0.610273	0.524377	0.453739	250.32	1455.48	150.321	0.637377
S. jamesii	abaxial	927.688	43.6758	34.9261	0.200331	0.529903	0.526543	242.76	1360.22	139.48	0.682013
S. jamesii	abaxial	927.158	52.0331	26.7373	0.486147	0.563257	0.613445	234.36	1243.8	137.952	0.745426
S. jamesii	abaxial	926.453	60.2786	23.7557	0.605902	0.539845	0.583166	243.6	1267.96	144.856	0.730662
S. jamesii	abaxial	926.1	51.151	32.0325	0.373766	0.541963	0.496043	241.08	1302.89	145.881	0.710804
S. jamesii	abaxial	924.16	50.8463	27.312	0.462851	0.563881	0.633522	231.84	1251.56	136.171	0.738407
S. jamesii	abaxial	920.279	65.1165	21.9724	0.662568	0.540696	0.567937	237.72	1316.65	149.665	0.698955
S. jamesii	abaxial	919.75	50.643	29.475	0.417984	0.59349	0.484965	218.4	1257.73	143.251	0.731276
S. jamesii	abaxial	918.691	58.0745	28.7707	0.504589	0.533128	0.462814	240.24	1445.95	148.328	0.635354
S. jamesii	abaxial	918.162	60.2643	30.4879	0.494096	0.515668	0.437173	257.04	1550.38	155.348	0.592218
S. jamesii	abaxial	917.986	69.0673	23.569	0.658753	0.51486	0.475099	250.32	1440.84	160	0.63712
S. jamesii	abaxial	917.104	50.9587	28.2599	0.445434	0.50507	0.549475	257.04	1313.65	139.974	0.698133
S. jamesii	abaxial	916.927	49.6008	26.96	0.45646	0.590303	0.56536	220.92	1272.73	138.095	0.720444
S. jamesii	abaxial	916.927	51.8463	33.7217	0.349584	0.531148	0.421867	251.16	1373.98	151.744	0.667351
S. jamesii	abaxial	916.927	55.5176	29.8746	0.461891	0.532307	0.420475	240.24	1408.38	153.004	0.651052
S. jamesii	abaxial	914.81	43.3427	31.4156	0.275181	0.57036	0.616627	227.64	1207.11	134.409	0.757855
S. jamesii	abaxial	914.81	43.4008	35.8276	0.174496	0.58831	0.500531	220.92	1341.87	140.965	0.681741
S. jamesii	abaxial	914.634	55.5496	23.1088	0.583997	0.637718	0.667998	205.8	1136.19	135.107	0.804999
S. jamesii	abaxial	911.812	47.7256	29.6667	0.378391	0.569033	0.606695	225.96	1210.1	131.484	0.753499
S. jamesii	abaxial	911.282	58.5582	27.5628	0.529309	0.560026	0.504795	230.16	1292.48	146.98	0.705063
S. jamesii	abaxial	910.753	48.4148	29.7347	0.385834	0.554355	0.560071	234.36	1254.38	137.196	0.726058
S. jamesii	abaxial	910.577	44.546	35.5913	0.201022	0.574059	0.501986	226.8	1255.44	140.197	0.725306
S. jamesii	abaxial	908.284	44.0073	30.5363	0.306108	0.603566	0.592928	217.56	1221.04	134.32	0.74386
S. jamesii	abaxial	908.284	56.4012	36.2137	0.357926	0.443353	0.469662	294.84	1634.52	156.857	0.555687
S. jamesii	abaxial	907.402	48.9389	28.9337	0.408778	0.556856	0.612375	227.64	1182.06	132.065	0.767647
S. jamesii	abaxial	907.402	45.3935	30.0769	0.337417	0.558324	0.558989	231	1178	129.217	0.770291
S. jamesii	abaxial	905.99	49.5996	26.1265	0.473252	0.5844	0.517612	220.92	1155.07	137.996	0.784362
S. jamesii	abaxial	905.108	55.5643	25.5279	0.54057	0.55364	0.549744	230.16	1216.45	139.645	0.744055
S. jamesii	abaxial	904.932	59.3115	27.0642	0.543693	0.537646	0.502151	242.76	1296.19	147.477	0.698149
S. jamesii	abaxial	904.579	48.1128	32.4197	0.326173	0.571879	0.470671	224.28	1245.21	140.741	0.726449
S. jamesii	abaxial	904.05	61.2031	27.7335	0.546861	0.576554	0.491985	220.92	1399.73	148.395	0.645873
S. jamesii	abaxial	903.697	52.6973	26.3289	0.500375	0.63379	0.574778	203.28	1136.02	137.176	0.795497
S. jamesii	abaxial	903.344	47.6142	26.9637	0.433704	0.629221	0.578147	204.96	1119.26	128.901	0.807092
S. jamesii	abaxial	900.346	51.5501	27.6094	0.464416	0.52193	0.533782	250.32	1321.94	142.219	0.681078
S. jamesii	abaxial	899.287	58.875	23.9681	0.592898	0.533873	0.592827	238.56	1227.04	142.945	0.732892
S. jamesii	abaxial	899.287	46.7238	30.9091	0.338471	0.545606	0.543529	240.24	1262.14	135.759	0.712509
S. jamesii	abaxial	898.758	58.7409	22.9271	0.609691	0.565865	0.544334	225.12	1241.68	144.957	0.723824
S. jamesii	abaxial	891.173	64.5161	22.6861	0.648365	0.518371	0.541072	245.28	1345.23	149.822	0.66247
S. jamesii	abaxial	890.996	43.5722	31.1019	0.286197	0.564013	0.522046	229.32	1296.01	137.201	0.687491
S. jamesii	abaxial	889.056	46.2055	31.0859	0.327224	0.549446	0.579983	232.68	1217.34	129.664	0.730329
S. jamesii	abaxial	886.586	70.8967	19.3706	0.726777	0.516162	0.519521	242.76	1256.14	156.873	0.7058
S. jamesii	abaxial	883.235	40.0214	36.6431	0.0844115	0.518442	0.525211	246.96	1264.96	131.976	0.698229
S. jamesii	abaxial	882.882	48.5463	35.1475	0.276	0.549195	0.474325	229.32	1307.3	142.888	0.675347
S. jamesii	abaxial	882.882	39.0168	35.8826	0.0803292	0.563005	0.537095	227.64	1260.03	135.455	0.700686
S. jamesii	abaxial	882.176	38.2792	33.2914	0.130302	0.672232	0.609258	191.52	1139.01	125.27	0.774508
S. jamesii	abaxial	881.471	39.2799	35.8124	0.0882775	0.574896	0.571608	219.24	1176.24	129.17	0.7494
S. jamesii	abaxial	881.118	66.5518	19.0661	0.713515	0.599039	0.583391	212.52	1141.66	146.68	0.771786
S. jamesii	abaxial	879.354	55.0195	25.3725	0.538844	0.5811	0.526024	216.72	1253.67	139.816	0.701421
S. jamesii	abaxial	877.414	39.4437	36.6571	0.0706478	0.593008	0.505978	218.4	1238.86	134.947	0.708244
S. jamesii	abaxial	876.532	72.6023	21.1023	0.709343	0.539746	0.500587	237.72	1384.56	155.676	0.633074
S. jamesii	abaxial	876.002	50.5989	28.1336	0.443987	0.551727	0.51654	222.6	1222.1	133.852	0.716801
S. jamesii	abaxial	873.886	49.6515	37.7246	0.240212	0.502964	0.454846	252.84	1496.22	147.966	0.58406
S. jamesii	abaxial	873.18	53.7806	31.2487	0.41896	0.489752	0.469662	262.08	1446.13	148.751	0.603806
S. jamesii	abaxial	872.122	59.1163	36.2586	0.386657	0.451252	0.447852	285.6	1565.73	148.92	0.557008
S. jamesii	abaxial	871.769	52.9519	25.1985	0.524124	0.579887	0.521612	215.88	1218.75	137.564	0.715299
S. jamesii	abaxial	869.828	56.9978	24.4588	0.570882	0.610751	0.525003	207.48	1144.31	141.152	0.760136
S. jamesii	abaxial	867.535	45.8752	28.0287	0.389023	0.571233	0.582013	219.24	1118.2	126.749	0.775832
S. jamesii	abaxial	866.477	40.1432	32.644	0.186812	0.643091	0.597815	197.4	1116.08	128.623	0.776355
S. jamesii	abaxial	865.066	59.2791	23.6176	0.601586	0.551747	0.515185	227.64	1211.87	141.568	0.713828
S. jamesii	abaxial	864.536	39.3967	33.2129	0.156963	0.574195	0.541044	221.76	1201.28	128.564	0.719677
S. jamesii	abaxial	862.42	56.0554	27.5865	0.507871	0.50381	0.449981	249.48	1454.95	150.527	0.59275
S. jamesii	abaxial	862.243	47.3764	30.0478	0.365764	0.518583	0.502586	248.64	1339.05	138.745	0.64392
S. jamesii	abaxial	861.185	47.0568	30.4008	0.353956	0.547993	0.519709	227.64	1201.81	138.857	0.716571
S. jamesii	abaxial	860.303	44.2322	30.2314	0.316529	0.570157	0.58556	219.24	1176.59	128.043	0.731184
S. jamesii	abaxial	858.715	47.3047	31.6427	0.331088	0.515693	0.459295	241.08	1296.01	142.332	0.662583
S. jamesii	abaxial	854.482	41.7498	31.3168	0.249894	0.523021	0.559589	241.08	1170.24	126.841	0.730178
S. jamesii	abaxial	853.07	52.8568	27.2972	0.483563	0.499968	0.460427	248.64	1397.97	147.303	0.610221
S. jamesii	abaxial	851.836	42.6318	31.8617	0.252631	0.535683	0.550148	234.36	1139.19	128.425	0.747755
S. jamesii	abaxial	850.424	41.5614	31.2415	0.248303	0.538635	0.539494	231	1183.47	131.401	0.718587
S. jamesii	abaxial	849.542	60.9171	25.1307	0.58746	0.513958	0.435829	242.76	1341.7	148.332	0.633184
S. jamesii	abaxial	847.249	39.7908	33.6728	0.153753	0.621327	0.590394	202.44	1140.07	130.215	0.743153
S. jamesii	abaxial	846.544	56.5353	27.221	0.518513	0.560545	0.49037	222.6	1236.03	144.821	0.684887
S. jamesii	abaxial	846.367	38.8941	34.4301	0.114774	0.573857	0.529153	217.56	1211.52	130.124	0.698602
S. jamesii	abaxial	844.25	42.2255	30.5223	0.277161	0.586331	0.54585	210	1117.32	127.669	0.755605
S. jamesii	abaxial	844.25	46.8496	30.3689	0.351779	0.534131	0.465967	237.72	1236.39	139.822	0.682836
S. jamesii	abaxial	844.25	51.3546	27.6037	0.462489	0.532813	0.471131	234.36	1237.62	143.422	0.682155
S. jamesii	abaxial	844.25	51.0386	28.4737	0.442115	0.5433	0.476415	228.48	1308.54	142.819	0.645187
S. jamesii	abaxial	843.898	52.1659	27.2106	0.478383	0.559925	0.555467	225.96	1281.55	139.235	0.6585
S. jamesii	abaxial	843.898	59.5883	22.9336	0.615132	0.564203	0.502521	218.4	1226.51	142.821	0.688048
S. jamesii	abaxial	842.663	51.1941	24.7686	0.516184	0.572323	0.552614	221.76	1160.18	132.754	0.726319
S. jamesii	abaxial	842.31	51.3178	25.8839	0.495614	0.550022	0.511667	229.32	1225.45	136.658	0.687347
S. jamesii	abaxial	841.957	59.684	22.0232	0.631004	0.574952	0.59631	218.4	1184.7	142.701	0.710691
S. jamesii	abaxial	841.604	65.1321	20.5649	0.684258	0.576048	0.481096	215.88	1137.07	153.046	0.740149
S. jamesii	abaxial	840.722	45.7769	27.0454	0.409191	0.575097	0.635795	214.2	1118.02	127.588	0.751972
S. jamesii	abaxial	840.193	53.5197	25.9549	0.515041	0.530624	0.5332	231	1270.96	141.661	0.661069
S. jamesii	abaxial	838.606	45.2826	35.7589	0.210316	0.55862	0.471152	219.24	1248.91	137.484	0.671469
S. jamesii	abaxial	838.429	54.3595	25.0868	0.538501	0.526431	0.543653	239.4	1255.97	140.528	0.667556
S. jamesii	abaxial	837.724	52.7439	28.7235	0.455416	0.527582	0.447931	238.56	1299.01	142.534	0.644894
S. jamesii	abaxial	835.96	41.682	31.0217	0.255753	0.585603	0.629263	207.48	1148.72	128.666	0.727733
S. jamesii	abaxial	834.725	42.894	28.7461	0.329833	0.603911	0.533968	209.16	1145.37	131.554	0.728785
S. jamesii	abaxial	834.372	56.7151	23.2195	0.590594	0.581779	0.509661	213.36	1181.88	137.87	0.70597
S. jamesii	abaxial	833.314	41.969	30.3964	0.275741	0.593426	0.631903	208.32	1114.67	127.068	0.747587
S. jamesii	abaxial	832.784	68.4785	20.9353	0.69428	0.542611	0.463161	223.44	1163.01	155.116	0.716062
S. jamesii	abaxial	832.432	40.1471	35.3436	0.119648	0.580152	0.475924	214.2	1192.82	135.134	0.69787
S. jamesii	abaxial	831.902	43.1556	29.3882	0.319019	0.580107	0.585703	213.36	1130.19	126.019	0.73607
S. jamesii	abaxial	831.55	54.6634	26.8471	0.508866	0.500121	0.50981	248.64	1316.65	141.09	0.631565
S. jamesii	abaxial	831.55	44.899	28.7539	0.359587	0.562241	0.519545	220.08	1156.13	128.531	0.719255
S. jamesii	abaxial	829.08	51.1657	25.1663	0.508142	0.597592	0.538023	204.96	1219.81	135.283	0.679682
S. jamesii	abaxial	828.727	70.3035	20.8701	0.703142	0.551235	0.508414	221.76	1220.69	151.404	0.678902
S. jamesii	abaxial	828.727	45.5312	28.9866	0.363369	0.532237	0.537778	234.36	1160.18	129.624	0.714307
S. jamesii	abaxial	827.316	60.8671	27.0713	0.555238	0.461223	0.366429	270.48	1549.67	160.77	0.533865
S. jamesii	abaxial	824.67	60.4097	20.9059	0.65393	0.542111	0.506438	229.32	1140.25	140.834	0.723236
S. jamesii	abaxial	823.435	52.0917	24.4086	0.531429	0.609241	0.586701	202.44	1162.48	131.473	0.708346
S. jamesii	abaxial	822.024	58.9763	22.5187	0.618174	0.531492	0.505223	229.32	1186.29	142.299	0.692937
S. jamesii	abaxial	821.142	49.5468	30.9635	0.375066	0.489324	0.445221	249.48	1371.51	143.934	0.598714
S. jamesii	abaxial	820.613	52.4205	23.7952	0.546071	0.605367	0.561314	200.76	1092.45	131.348	0.751171
S. jamesii	abaxial	820.084	43.196	28.902	0.33091	0.584962	0.566837	210	1103.38	126.906	0.743245
S. jamesii	abaxial	817.967	56.1766	27.8226	0.50473	0.548116	0.46885	221.76	1293.01	138.315	0.632606
S. jamesii	abaxial	814.439	56.2639	23.7986	0.577019	0.604092	0.500064	205.8	1109.38	138.78	0.734139
S. jamesii	abaxial	813.91	42.4432	28.1696	0.336299	0.614349	0.620366	196.56	1050.81	120.822	0.774551
S. jamesii	abaxial	812.675	51.7011	26.0009	0.497092	0.529776	0.520791	233.52	1225.98	137.829	0.662878
S. jamesii	abaxial	812.498	53.4163	26.2035	0.509446	0.543898	0.556765	220.92	1252.44	140.517	0.648732
S. jamesii	abaxial	812.322	42.1918	33.9832	0.194554	0.542884	0.545487	226.8	1210.46	134.011	0.671087
S. jamesii	abaxial	812.146	51.1084	26.1136	0.489054	0.62975	0.534476	192.36	1140.25	130.665	0.712252
S. jamesii	abaxial	811.969	60.9816	21.0601	0.654648	0.583624	0.586948	207.48	1124.9	144.699	0.721813
S. jamesii	abaxial	806.854	56.3658	21.9729	0.610173	0.548785	0.493218	223.44	1157.54	138.777	0.697044
S. jamesii	abaxial	806.677	44.5474	33.8223	0.240757	0.526929	0.524332	229.32	1260.38	136.376	0.640028
S. jamesii	abaxial	806.148	52.7046	22.164	0.579467	0.557738	0.608465	220.92	1101.79	133.719	0.731668
S. jamesii	abaxial	805.972	67.3804	18.9338	0.719001	0.534086	0.511994	225.96	1135.13	146.818	0.710023
S. jamesii	abaxial	804.737	41.9836	29.3997	0.299732	0.535321	0.547215	225.96	1134.25	128.396	0.709487
S. jamesii	abaxial	803.678	52.9023	23.8273	0.549598	0.578113	0.567825	211.68	1186.29	139.523	0.677472
S. jamesii	abaxial	803.326	39.0048	29.6136	0.24077	0.651188	0.628139	186.48	1016.77	117.918	0.790076
S. jamesii	abaxial	802.62	53.6205	28.0359	0.477143	0.519076	0.497017	237.72	1331.64	141.46	0.602729
S. jamesii	abaxial	801.385	48.9334	26.6496	0.45539	0.562209	0.514484	215.04	1095.44	131.388	0.731562
S. jamesii	abaxial	800.68	47.2458	24.4846	0.481762	0.580327	0.604656	208.32	1052.05	123.235	0.761066
S. jamesii	abaxial	799.974	46.2274	33.6069	0.273009	0.524991	0.430768	229.32	1200.05	138.935	0.666618
S. jamesii	abaxial	799.621	38.3355	31.2542	0.18472	0.611888	0.567764	199.08	1066.87	122.34	0.749504
S. jamesii	abaxial	799.621	39.6983	30.6822	0.227114	0.587872	0.559459	206.64	1124.02	126.021	0.711394
S. jamesii	abaxial	798.034	55.2381	21.6523	0.608019	0.582736	0.49198	207.48	1092.8	134.89	0.730266
S. jamesii	abaxial	797.504	40.8681	37.6024	0.0799088	0.562196	0.453174	214.2	1179.94	134.596	0.675886
S. jamesii	abaxial	797.152	51.9875	24.3787	0.531066	0.626959	0.529284	194.04	1109.73	132.796	0.718328
S. jamesii	abaxial	796.799	47.9016	25.003	0.478034	0.585451	0.60751	203.28	1051.87	125.344	0.757505
S. jamesii	abaxial	796.622	47.8246	23.6091	0.506339	0.601433	0.624622	201.6	1008.3	123.237	0.790063
S. jamesii	abaxial	796.093	55.2731	28.3167	0.487694	0.532985	0.44482	231	1277.49	142.429	0.62317
S. jamesii	abaxial	794.329	52.9126	27.4649	0.480939	0.543541	0.501729	220.92	1302.71	137.217	0.609749
S. jamesii	abaxial	788.332	39.1256	38.7191	0.0103903	0.597109	0.459644	197.4	1146.78	131.517	0.687433
S. jamesii	abaxial	787.626	52.2515	26.2761	0.497123	0.590068	0.522663	202.44	1197.93	132.016	0.657488
S. jamesii	abaxial	786.568	53.471	28.0212	0.475955	0.55139	0.437618	218.4	1237.8	138.303	0.635457
S. jamesii	abaxial	784.804	36.5299	32.2945	0.115944	0.598457	0.612731	204.12	1003.54	118.897	0.782036
S. jamesii	abaxial	783.745	48.2476	26.0074	0.460959	0.57147	0.47327	211.68	1150.83	132.289	0.681024
S. jamesii	abaxial	783.216	60.8551	27.9073	0.541413	0.499021	0.422112	241.08	1396.56	144.519	0.560818
S. jamesii	abaxial	781.981	39.0831	29.2948	0.250447	0.633852	0.626039	189	995.249	117.692	0.785714
S. jamesii	abaxial	781.628	43.5839	30.3443	0.303772	0.588876	0.543375	203.28	1083.45	123.611	0.721426
S. jamesii	abaxial	780.217	43.9829	30.6077	0.304099	0.545386	0.546861	222.6	1158.6	131.988	0.673417
S. jamesii	abaxial	778.982	42.433	26.4105	0.377595	0.616376	0.596678	189.84	994.014	117.586	0.783673
S. jamesii	abaxial	777.042	44.7701	31.3316	0.300167	0.559879	0.499468	210	1165.65	131.772	0.666616
S. jamesii	abaxial	775.454	38.266	29.6069	0.226286	0.619158	0.551937	192.36	1025.06	119.318	0.756496
S. jamesii	abaxial	773.867	47.3365	24.3672	0.485235	0.631498	0.567515	185.64	994.896	121.107	0.777837
S. jamesii	abaxial	773.69	47.5528	23.3585	0.508788	0.583964	0.629128	205.8	957.852	122.177	0.807735
S. jamesii	abaxial	770.515	43.1429	30.8385	0.285201	0.62352	0.540792	193.2	1105.32	127.211	0.697095
S. jamesii	abaxial	768.398	48.747	30.2931	0.378564	0.564676	0.443708	210	1147.31	134.848	0.669742
S. jamesii	abaxial	766.634	35.443	33.6478	0.0506501	0.645227	0.553093	184.8	1053.28	122.873	0.727851
S. jamesii	abaxial	765.223	41.2585	26.8295	0.349723	0.697298	0.680963	167.16	923.278	117.139	0.828812
S. jamesii	abaxial	764.165	55.8414	22.942	0.589158	0.628207	0.550599	192.36	1092.62	129.742	0.699387
S. jamesii	abaxial	763.812	43.5225	27.4714	0.3688	0.561941	0.537566	213.36	1136.19	129.421	0.672256
S. jamesii	abaxial	763.106	44.8348	25.4975	0.431302	0.622181	0.565493	190.68	1027.88	123.86	0.742406
S. jamesii	abaxial	762.754	49.6329	24.2818	0.510771	0.569429	0.481541	204.12	1076.75	131.416	0.708388
S. jamesii	abaxial	762.754	56.9081	29.3241	0.484712	0.498446	0.406281	241.08	1354.4	142.329	0.563167
S. jamesii	abaxial	761.519	54.1955	23.6499	0.563618	0.556256	0.570503	214.2	1082.04	131.91	0.703782
S. jamesii	abaxial	758.52	37.0047	32.6389	0.11798	0.626291	0.561121	191.52	997.366	117.685	0.760524
S. jamesii	abaxial	756.05	44.3559	26.9913	0.391483	0.598735	0.583626	199.92	1062.63	129.089	0.711487
S. jamesii	abaxial	756.05	48.2483	29.0085	0.398767	0.552452	0.482303	208.32	1089.09	131.152	0.694201
S. jamesii	abaxial	755.345	40.6647	30.0916	0.260006	0.578942	0.544893	203.28	1086.09	124.348	0.695469
S. jamesii	abaxial	751.993	43.8107	30.3691	0.306811	0.561987	0.490779	206.64	1133.9	129.659	0.663192
S. jamesii	abaxial	751.464	43.0593	24.3518	0.434459	0.611163	0.548888	194.88	974.257	119.556	0.77132
S. jamesii	abaxial	750.935	44.2373	26.8524	0.392991	0.602287	0.550167	194.88	1072.34	127.336	0.70028
S. jamesii	abaxial	750.406	40.7211	33.1865	0.185028	0.548123	0.454299	214.2	1112.38	131.352	0.674596
S. jamesii	abaxial	750.053	56.4587	30.0259	0.46818	0.490131	0.405329	238.56	1269.55	139.455	0.590802
S. jamesii	abaxial	748.112	52.2834	20.7851	0.602454	0.622794	0.563384	189.84	968.26	130.554	0.772636
S. jamesii	abaxial	746.172	47.4071	23.3612	0.507222	0.635178	0.550006	181.44	963.497	120.919	0.774442
S. jamesii	abaxial	746.172	40.2459	28.2781	0.297367	0.583857	0.55943	200.76	998.777	117.688	0.747086
S. jamesii	abaxial	745.819	47.9645	25.5901	0.466478	0.524848	0.483368	221.76	1125.78	129.373	0.662488
S. jamesii	abaxial	744.584	49.033	26.2295	0.465063	0.58272	0.477937	203.28	1087.51	128.744	0.684672
S. jamesii	abaxial	743.702	41.1516	28.2256	0.314106	0.612248	0.554516	189.84	956.617	120.068	0.777429
S. jamesii	abaxial	743.526	42.8848	25.0726	0.41535	0.681499	0.5883	173.04	944.269	117.448	0.787409
S. jamesii	abaxial	743.35	44.8196	29.3067	0.346118	0.536073	0.519726	218.4	1127.73	130.519	0.659158
S. jamesii	abaxial	742.468	34.973	31.8021	0.0906652	0.69174	0.587516	173.88	922.748	115.292	0.804626
S. jamesii	abaxial	742.115	42.8931	27.0693	0.368911	0.583228	0.623533	202.44	1015.53	121.388	0.730763
S. jamesii	abaxial	742.115	36.1193	30.7793	0.147844	0.640686	0.559875	181.44	956.97	116.24	0.775484
S. jamesii	abaxial	739.116	43.1268	24.7743	0.425549	0.615335	0.528733	187.32	1021.53	123.806	0.723537
S. jamesii	abaxial	738.94	39.8948	26.1527	0.344458	0.642833	0.654808	181.44	933.509	114.537	0.791572
S. jamesii	abaxial	738.94	48.1219	25.5269	0.469537	0.563934	0.529875	204.96	1088.92	127.332	0.6786
S. jamesii	abaxial	738.587	46.9422	28.5925	0.3909	0.510135	0.453513	226.8	1146.95	133.089	0.643956
S. jamesii	abaxial	737.352	44.6788	29.5375	0.338892	0.573784	0.500773	201.6	1056.11	126.563	0.698179
S. jamesii	abaxial	736.823	44.168	25.3701	0.425599	0.62307	0.551158	185.64	936.331	118.834	0.786925
S. jamesii	abaxial	736.294	49.0704	27.1375	0.446967	0.539111	0.494761	215.88	1192.11	133.736	0.617638
S. jamesii	abaxial	734.706	40.3165	31.9203	0.208258	0.561018	0.468209	210.84	1060.34	128.022	0.692896
S. jamesii	abaxial	732.413	48.8845	22.421	0.541347	0.621457	0.479109	190.68	966.672	128.854	0.757664
S. jamesii	abaxial	731.707	41.2728	30.8892	0.251583	0.564336	0.485968	200.76	1006.54	123.783	0.726954
S. jamesii	abaxial	729.238	40.6232	27.7342	0.317281	0.642005	0.578183	182.28	961.204	116.486	0.758671
S. jamesii	abaxial	722.711	42.5841	26.7764	0.37121	0.539347	0.560538	214.2	1039.7	121.148	0.695114
S. jamesii	abaxial	722.182	43.5436	27.1977	0.375392	0.570258	0.554769	204.12	1064.57	122.929	0.678376
S. jamesii	abaxial	720.947	48.2758	31.4485	0.348566	0.514784	0.454035	221.76	1267.61	136.692	0.568745
S. jamesii	abaxial	720.594	36.1165	28.1028	0.221885	0.621617	0.628032	186.48	917.28	112.909	0.785577
S. jamesii	abaxial	720.065	37.118	31.1191	0.161618	0.600182	0.505287	190.68	1030.18	120.719	0.698973
S. jamesii	abaxial	720.065	55.4464	22.676	0.591029	0.571804	0.524971	200.76	1065.46	129.753	0.675828
S. jamesii	abaxial	719.888	41.0111	27.1018	0.339159	0.575846	0.592755	199.92	977.256	117.938	0.736643
S. jamesii	abaxial	717.772	53.2454	21.541	0.59544	0.611802	0.533385	189	1065.63	128.496	0.673564
S. jamesii	abaxial	716.36	42.5427	30.5281	0.282412	0.524898	0.516406	220.08	1169	129.96	0.612796
S. jamesii	abaxial	714.596	42.168	25.3066	0.399863	0.637205	0.592434	179.76	921.161	115.524	0.775756
S. jamesii	abaxial	711.95	40.9547	29.7622	0.273289	0.598037	0.541455	194.04	1091.56	125.4	0.65223
S. jamesii	abaxial	710.539	45.8361	25.3455	0.447041	0.594958	0.511917	187.32	1002.48	124.727	0.708781
S. jamesii	abaxial	709.304	39.8806	27.5254	0.309804	0.573357	0.543137	199.08	1008.66	118.853	0.703218
S. jamesii	abaxial	708.952	42.022	29.4056	0.300232	0.592171	0.525553	194.04	953.971	120.822	0.743158
S. jamesii	abaxial	706.658	44.9481	26.1141	0.419018	0.580923	0.484166	195.72	1031.76	124.796	0.684903
S. jamesii	abaxial	705.071	51.7658	22.9808	0.556063	0.581	0.484155	194.88	1024	130.253	0.688544
S. jamesii	abaxial	704.894	36.2995	30.1657	0.168978	0.568423	0.595807	200.76	971.964	117.641	0.725227
S. jamesii	abaxial	704.365	38.2629	27.2039	0.289028	0.606285	0.579844	189.84	945.504	114.703	0.744963
S. jamesii	abaxial	702.248	65.1174	19.271	0.704057	0.514643	0.486769	215.88	1072.16	142.407	0.654985
S. jamesii	abaxial	701.543	64.1822	19.014	0.70375	0.5077	0.481516	217.56	1076.92	143.043	0.651433
S. jamesii	abaxial	701.543	37.6846	31.194	0.172234	0.510595	0.515822	228.48	1070.75	123.051	0.655189
S. jamesii	abaxial	701.366	45.9222	23.606	0.485957	0.588916	0.578258	194.88	959.263	118.158	0.731151
S. jamesii	abaxial	698.72	49.3833	27.5058	0.443014	0.572524	0.48714	194.04	1115.73	129.007	0.626245
S. jamesii	abaxial	698.72	50.5817	21.0781	0.583286	0.572589	0.582795	197.4	960.498	125.851	0.727456
S. jamesii	abaxial	695.545	48.492	22.4638	0.536753	0.594818	0.538706	190.68	995.425	121.386	0.698742
S. jamesii	abaxial	692.37	60.5875	18.1308	0.700751	0.610218	0.600809	184.8	969.847	132.02	0.713896
S. jamesii	abaxial	691.664	34.4375	28.8831	0.161289	0.653347	0.585746	172.2	919.926	113.245	0.75187
S. jamesii	abaxial	691.135	46.765	22.3063	0.523013	0.573032	0.533809	192.36	954.148	121.132	0.724348
S. jamesii	abaxial	691.135	41.8056	24.0182	0.425479	0.745956	0.629987	152.04	816.379	110.023	0.846586
S. jamesii	abaxial	689.724	40.1461	26.0853	0.350241	0.586091	0.568069	193.2	946.033	115.506	0.72907
S. jamesii	abaxial	688.666	45.2429	25.19	0.443229	0.548766	0.461909	202.44	1057.17	131.567	0.651427
S. jamesii	abaxial	687.607	38.4811	30.105	0.217668	0.576376	0.583589	199.92	1016.77	122.278	0.676266
S. jamesii	abaxial	687.254	42.3178	24.5757	0.419257	0.596763	0.61903	188.16	889.056	115.317	0.773016
S. jamesii	abaxial	682.844	41.6598	26.5107	0.363639	0.577188	0.579993	192.36	1010.24	120.534	0.675921
S. jamesii	abaxial	682.668	59.4104	20.1832	0.660275	0.516381	0.452118	216.72	1018.71	145.985	0.67013
S. jamesii	abaxial	682.668	33.152	29.0189	0.124671	0.685642	0.652679	165.48	833.137	107.223	0.819394
S. jamesii	abaxial	682.492	42.3404	24.8394	0.413341	0.667586	0.600819	169.68	892.055	116.054	0.765078
S. jamesii	abaxial	681.61	41.5102	26.3555	0.365083	0.560479	0.523789	197.4	956.97	117.813	0.712258
S. jamesii	abaxial	680.375	57.4598	25.1645	0.562051	0.529723	0.470312	207.48	1215.4	140.557	0.559797
S. jamesii	abaxial	678.434	43.7113	23.4446	0.463649	0.606283	0.57953	185.64	858.715	113.684	0.790058
S. jamesii	abaxial	677.552	35.6212	28.3025	0.205458	0.646485	0.60087	169.68	873.004	114.325	0.776116
S. jamesii	abaxial	674.201	43.0864	25.5383	0.407278	0.582452	0.496093	192.36	992.779	127.106	0.679104
S. jamesii	abaxial	671.908	45.2106	22.291	0.506952	0.630169	0.577416	175.56	942.152	119.275	0.713162
S. jamesii	abaxial	671.026	35.8471	26.1135	0.27153	0.783628	0.613604	143.64	782.687	106.563	0.857336
S. jamesii	abaxial	666.439	33.7755	32.3592	0.0419341	0.588746	0.492741	190.68	938.977	119.033	0.70975
S. jamesii	abaxial	665.91	51.3402	28.3426	0.447945	0.537787	0.416678	202.44	1097.74	132.514	0.606621
S. jamesii	abaxial	665.028	52.867	19.6074	0.629119	0.534735	0.481093	208.32	949.208	127.171	0.700613
S. jamesii	abaxial	663.97	53.5717	26.015	0.51439	0.55337	0.430135	198.24	1066.16	127.207	0.622766
S. jamesii	abaxial	661.5	48.9581	23.8656	0.512529	0.600265	0.500223	185.64	954.5	122.499	0.693033
S. jamesii	abaxial	660.971	42.6225	26.8446	0.370177	0.555124	0.540608	194.88	1050.81	122.69	0.629008
S. jamesii	abaxial	660.794	46.1707	28.4921	0.382897	0.573538	0.438713	189.84	1031.94	125.815	0.640342
S. jamesii	abaxial	659.912	52.2061	22.4831	0.569339	0.535625	0.445808	207.48	1122.43	130.98	0.58793
S. jamesii	abaxial	659.736	60.0235	18.2575	0.695828	0.54452	0.507175	205.8	969.142	130.5	0.680743
S. jamesii	abaxial	656.914	49.6395	23.7921	0.520702	0.566842	0.50566	190.68	1046.58	125.467	0.627676
S. jamesii	abaxial	656.208	34.7605	26.6542	0.233204	0.666802	0.64505	162.96	809.147	107.57	0.810988
S. jamesii	abaxial	656.032	48.0002	20.9896	0.562719	0.565309	0.513278	199.92	985.547	123.529	0.665652
S. jamesii	abaxial	656.032	39.5034	26.2575	0.33531	0.652396	0.531156	163.8	830.491	113.652	0.789932
S. jamesii	abaxial	653.915	54.6694	18.5999	0.659775	0.583039	0.504148	185.64	873.533	127.094	0.748586
S. jamesii	abaxial	649.328	36.4618	31.6387	0.132278	0.559311	0.527442	193.2	963.32	118.169	0.674052
S. jamesii	abaxial	645.448	45.4313	21.5145	0.526438	0.631411	0.546744	175.56	840.722	114.663	0.76773
S. jamesii	abaxial	644.742	44.8136	21.8951	0.511418	0.658559	0.529344	168	844.78	115.843	0.763207
S. jamesii	abaxial	644.389	39.0294	26.4475	0.322369	0.639145	0.575617	170.52	831.02	110.989	0.775419
S. jamesii	abaxial	643.331	46.2277	21.0223	0.545245	0.610371	0.555999	176.4	909.518	119.82	0.707331
S. jamesii	abaxial	642.625	46.1469	23.8407	0.483374	0.625776	0.542921	175.56	940.741	121.559	0.683105
S. jamesii	abaxial	638.568	36.0003	27.2924	0.241882	0.616089	0.617496	178.08	866.477	110.756	0.736971
S. jamesii	abaxial	636.098	32.563	26.8915	0.174171	0.653856	0.589397	165.48	796.093	103.979	0.799025
S. jamesii	abaxial	635.746	32.8546	29.3436	0.106865	0.626724	0.589536	171.36	832.432	108.7	0.763721
S. jamesii	abaxial	632.747	47.6312	25.3405	0.467985	0.575594	0.513293	192.36	979.373	123	0.646073
S. jamesii	abaxial	632.394	47.5421	23.4185	0.507415	0.616741	0.539584	173.04	924.512	122.239	0.68403
S. jamesii	abaxial	628.866	44.529	23.5984	0.470044	0.572894	0.483856	192.36	923.101	117.326	0.681254
S. jamesii	abaxial	628.337	33.2066	26.2199	0.210401	0.629323	0.57411	173.04	810.205	105.877	0.775528
S. jamesii	abaxial	628.16	34.8135	31.9366	0.0826395	0.576213	0.551583	185.64	924.865	115.32	0.679191
S. jamesii	abaxial	627.984	47.6087	23.2906	0.510792	0.601139	0.456631	181.44	904.226	123.188	0.694499
S. jamesii	abaxial	625.867	56.164	21.9788	0.608668	0.529218	0.395968	204.12	1024.18	133.348	0.611092
S. jamesii	abaxial	625.514	43.4328	23.8075	0.451856	0.610616	0.567978	176.4	851.659	118.049	0.734466
S. jamesii	abaxial	625.514	57.8781	18.8835	0.673737	0.545888	0.470967	199.92	899.464	130.359	0.69543
S. jamesii	abaxial	621.81	35.1941	27.0761	0.230663	0.701243	0.549853	157.08	763.988	108.251	0.8139
S. jamesii	abaxial	621.81	39.7559	24.4957	0.383847	0.56705	0.473209	191.52	882.706	114.532	0.704436
S. jamesii	abaxial	620.046	33.7217	30.0766	0.108093	0.638245	0.521288	169.68	880.412	113.053	0.704268
S. jamesii	abaxial	619.34	35.8981	25.232	0.297121	0.685331	0.57892	156.24	788.332	105.391	0.785634
S. jamesii	abaxial	619.34	35.4434	30.2145	0.147527	0.577684	0.533271	185.64	910.048	115.431	0.680558
S. jamesii	abaxial	615.989	35.595	24.7532	0.304588	0.702935	0.592728	152.04	752.17	105.833	0.818949
S. jamesii	abaxial	614.401	34.5557	31.3476	0.0928405	0.562103	0.517686	189.84	921.514	114.056	0.66673
S. jamesii	abaxial	612.637	34.2126	25.7157	0.248356	0.634489	0.582892	168.84	809.323	105.734	0.756975
S. jamesii	abaxial	611.579	35.8013	26.8206	0.250847	0.643645	0.531153	167.16	802.091	108.323	0.762481
S. jamesii	abaxial	607.874	52.4054	22.0662	0.578933	0.576411	0.470107	184.8	1003.01	125.073	0.60605
S. jamesii	abaxial	606.287	40.1348	24.8085	0.38187	0.620344	0.527315	170.52	856.069	112.636	0.708222
S. jamesii	abaxial	604.876	45.4557	21.351	0.53029	0.569009	0.539353	186.48	864.007	114.922	0.700082
S. jamesii	abaxial	604.523	45.3139	23.3004	0.485801	0.587216	0.525744	181.44	925.042	119.304	0.653509
S. jamesii	abaxial	600.995	38.9626	21.9207	0.437391	0.642394	0.621879	166.32	757.638	105.025	0.793248
S. jamesii	abaxial	599.584	47.0718	26.2713	0.441889	0.56968	0.429537	181.44	950.972	122.668	0.630495
S. jamesii	abaxial	599.407	43.5134	20.2426	0.534797	0.647055	0.513306	162.96	777.571	112.09	0.770871
S. jamesii	abaxial	595.35	44.2139	21.2883	0.518515	0.619494	0.560286	173.04	795.211	111.726	0.748669
S. jamesii	abaxial	595.174	33.2687	26.3592	0.207687	0.663172	0.616357	157.92	785.333	103.244	0.757862
S. jamesii	abaxial	592.704	40.9727	24.917	0.391862	0.565659	0.505692	186.48	864.184	112.878	0.685854
S. jamesii	abaxial	592.175	55.486	18.5493	0.665694	0.550468	0.427929	188.16	879.707	132.35	0.67315
S. jamesii	abaxial	591.646	38.2284	23.6555	0.381204	0.638551	0.617739	162.96	797.857	110.108	0.741543
S. jamesii	abaxial	591.293	50.3685	17.3895	0.654754	0.54641	0.519547	194.88	827.492	119.844	0.71456
S. jamesii	abaxial	590.058	39.7289	27.7467	0.301599	0.6406	0.480603	164.64	808.265	114.042	0.730031
S. jamesii	abaxial	590.058	45.4812	20.4461	0.550449	0.64373	0.545808	161.28	834.372	111.403	0.707188
S. jamesii	abaxial	588.118	32.3982	25.2355	0.221085	0.758093	0.664089	136.08	696.427	97.395	0.844478
S. jamesii	abaxial	586.177	34.8885	23.656	0.321953	0.717677	0.573249	147.84	718.654	102.4	0.81566
S. jamesii	abaxial	584.237	53.4858	18.5046	0.654027	0.586561	0.505587	175.56	889.056	122.223	0.657143
S. jamesii	abaxial	584.237	45.3063	23.0921	0.490311	0.594644	0.474291	171.36	873.356	116.136	0.668956
S. jamesii	abaxial	583.355	37.5197	26.689	0.288666	0.639564	0.551534	166.32	826.258	108.593	0.70602
S. jamesii	abaxial	582.826	36.0255	23.6362	0.343902	0.669566	0.663037	156.24	737.705	105.832	0.790053
S. jamesii	abaxial	582.473	42.4022	21.291	0.497879	0.610108	0.588806	171.36	798.563	111.909	0.729401
S. jamesii	abaxial	581.767	34.384	28.8992	0.159516	0.595059	0.491176	178.08	824.317	111.404	0.705756
S. jamesii	abaxial	580.709	47.088	22.9515	0.512584	0.542909	0.453308	188.16	906.343	119.067	0.640716
S. jamesii	abaxial	578.945	45.9112	18.339	0.600556	0.610975	0.562159	168.84	776.16	113.178	0.745909
S. jamesii	abaxial	575.593	34.9228	24.6577	0.293937	0.654931	0.628661	159.6	729.59	102.196	0.788926
S. jamesii	abaxial	572.418	40.9042	32.0082	0.217485	0.524481	0.384836	194.88	957.323	124.37	0.597936
S. jamesii	abaxial	570.654	48.7603	20.2205	0.585309	0.603833	0.487689	168	858.539	113.159	0.664681
S. jamesii	abaxial	569.948	39.0563	21.5652	0.447844	0.676384	0.569631	152.88	735.941	106.462	0.774449
S. jamesii	abaxial	568.537	39.4043	26.2907	0.332796	0.602067	0.507479	168	779.864	111.642	0.729021
S. jamesii	abaxial	567.832	40.3326	31.8258	0.210917	0.503003	0.423915	201.6	976.374	119.81	0.581572
S. jamesii	abaxial	567.832	28.8586	28.3442	0.0178221	0.686249	0.655704	150.36	695.545	98.0111	0.816383
S. jamesii	abaxial	565.715	42.0095	18.9886	0.547993	0.651362	0.555166	158.76	718.654	109.097	0.787187
S. jamesii	abaxial	563.774	33.0744	24.0436	0.273045	0.694834	0.608298	147.84	700.484	98.9686	0.804835
S. jamesii	abaxial	561.658	41.6126	19.8219	0.523655	0.663741	0.588409	151.2	735.412	106.036	0.763732
S. jamesii	abaxial	560.246	37.387	20.8639	0.44195	0.698416	0.587901	147	691.841	101.059	0.809791
S. jamesii	abaxial	558.482	37.8465	26.5328	0.298936	0.556171	0.540493	181.44	808.088	109.11	0.691115
S. jamesii	abaxial	557.953	50.4047	23.7906	0.528009	0.516367	0.383472	201.6	994.543	123.557	0.561015
S. jamesii	abaxial	556.895	35.9264	29.3163	0.18399	0.592467	0.450327	171.36	814.439	115.647	0.683777
S. jamesii	abaxial	554.425	37.3439	29.4134	0.212365	0.559576	0.45685	182.28	898.229	118.987	0.617243
S. jamesii	abaxial	553.72	34.1162	26.9591	0.209785	0.619839	0.516005	161.28	719.006	104.644	0.770118
S. jamesii	abaxial	552.485	46.6624	21.3053	0.543416	0.547441	0.466226	181.44	790.978	117.138	0.698483
S. jamesii	abaxial	552.308	38.7236	23.8205	0.384859	0.667691	0.510919	152.04	780.57	106.473	0.707571
S. jamesii	abaxial	552.132	43.9405	21.5908	0.508635	0.541326	0.449576	189.84	869.828	114.466	0.63476
S. jamesii	abaxial	549.486	36.8517	24.7098	0.329478	0.618459	0.520515	162.12	742.115	108.728	0.740433
S. jamesii	abaxial	547.898	38.575	24.3097	0.369807	0.60536	0.473746	166.32	746.172	109.975	0.734279
S. jamesii	abaxial	547.016	51.0307	18.8054	0.631489	0.610931	0.50355	167.16	765.576	116.388	0.714516
S. jamesii	abaxial	544.194	35.606	25.0856	0.295466	0.566696	0.563985	177.24	799.621	109.528	0.680565
S. jamesii	abaxial	543.488	32.6135	27.499	0.156821	0.540582	0.538447	189	794.682	104.66	0.683907
S. jamesii	abaxial	543.488	53.2881	20.0555	0.623641	0.516846	0.497067	191.52	894.172	121.431	0.607812
S. jamesii	abaxial	542.254	51.1895	18.3104	0.642302	0.581231	0.487486	172.2	816.379	116.488	0.664218
S. jamesii	abaxial	540.842	40.8146	22.675	0.444438	0.561177	0.500882	179.76	833.49	112.01	0.648889
S. jamesii	abaxial	538.373	37.34	26.1342	0.300101	0.61568	0.470357	164.64	756.05	108.934	0.712086
S. jamesii	abaxial	529.376	41.7373	22.3233	0.465146	0.650741	0.526491	152.04	716.537	106.873	0.738799
S. jamesii	abaxial	526.201	37.1308	23.0168	0.380115	0.635048	0.541281	158.76	697.838	104.472	0.754044
S. jamesii	abaxial	525.496	34.7786	26.7493	0.23087	0.631088	0.480081	160.44	721.476	106.069	0.728362
S. jamesii	abaxial	525.319	43.4286	19.9909	0.539683	0.590133	0.473416	167.16	786.215	110.039	0.668162
S. jamesii	abaxial	522.32	59.3015	18.319	0.691087	0.527814	0.438469	183.96	892.584	126.67	0.585178
S. jamesii	abaxial	522.32	39.5054	24.7309	0.373987	0.551606	0.45425	177.24	871.416	112.928	0.599393
S. jamesii	abaxial	520.909	42.6696	32.0403	0.249108	0.494258	0.416185	199.08	933.862	115.053	0.557801
S. jamesii	abaxial	512.266	31.0636	21.9197	0.294362	0.737955	0.65869	132.72	605.405	91.2956	0.846154
S. jamesii	abaxial	511.913	40.1203	18.4084	0.541171	0.647103	0.542413	150.36	714.42	103.342	0.716543
S. jamesii	abaxial	509.09	36.556	25.3853	0.305576	0.585693	0.505756	165.48	830.491	110.244	0.612999
S. jamesii	abaxial	508.208	30.7931	24.6727	0.198761	0.646761	0.576526	150.36	692.723	100.887	0.733639
S. jamesii	abaxial	506.974	35.6928	23.0256	0.354894	0.620053	0.578113	156.24	732.942	105.775	0.691697
S. jamesii	abaxial	505.915	33.1336	22.9723	0.306678	0.632283	0.611902	153.72	681.08	99.3126	0.742813
S. jamesii	abaxial	504.504	35.2716	26.812	0.239842	0.595972	0.464968	163.8	765.047	109.105	0.659442
S. jamesii	abaxial	504.504	37.6515	23.4161	0.378083	0.64348	0.475259	152.88	692.723	107.541	0.728291
S. jamesii	abaxial	502.034	35.467	26.0292	0.266102	0.641639	0.46701	152.04	710.01	104.311	0.707081
S. jamesii	abaxial	501.682	37.5901	18.9229	0.496598	0.687603	0.565431	140.28	608.756	97.9922	0.824109
S. jamesii	abaxial	499.741	29.2125	24.9631	0.145465	0.739613	0.602387	131.88	599.936	93.124	0.83299
S. jamesii	abaxial	499.212	36.0567	20.0008	0.445297	0.692692	0.551335	137.76	637.333	98.8226	0.783283
S. jamesii	abaxial	496.566	41.1227	19.803	0.51844	0.649081	0.516398	147	692.723	102.51	0.716832
S. jamesii	abaxial	495.86	35.0242	22.8419	0.347825	0.588518	0.546126	166.32	754.639	105.99	0.657083
S. jamesii	abaxial	495.684	37.1157	24.4485	0.341288	0.645893	0.463006	147	684.432	105.416	0.724227
S. jamesii	abaxial	494.802	38.4688	21.9272	0.430002	0.607958	0.494642	156.24	716.36	109.618	0.690717
S. jamesii	abaxial	494.449	33.9024	25.1883	0.257036	0.604181	0.515447	160.44	748.994	105.089	0.660151
S. jamesii	abaxial	492.509	32.2807	20.9357	0.35145	0.761532	0.604526	125.16	579.474	91.2233	0.849924
S. jamesii	abaxial	490.392	38.598	20.5601	0.467328	0.614037	0.4588	157.08	710.186	105.329	0.690512
S. jamesii	abaxial	489.686	34.8355	21.2567	0.389798	0.666129	0.583878	143.64	669.614	97.2493	0.731296
S. jamesii	abaxial	488.275	36.8493	18.5756	0.495903	0.69537	0.637008	135.24	596.408	95.5679	0.818693
S. jamesii	abaxial	488.099	39.3759	20.7349	0.473411	0.681384	0.594652	141.96	642.449	98.1193	0.759747
S. jamesii	abaxial	486.688	38.1701	25.2809	0.337678	0.614364	0.427212	154.56	732.766	108.628	0.664179
S. jamesii	abaxial	485.806	43.1341	22.6404	0.475117	0.555189	0.433636	168	839.664	111.984	0.578571
S. jamesii	abaxial	485.276	30.8108	22.0855	0.283191	0.718909	0.614291	135.24	579.298	88.7214	0.837698
S. jamesii	abaxial	484.218	36.8478	19.7343	0.464438	0.684024	0.603082	138.6	623.927	98.8346	0.776081
S. jamesii	abaxial	484.218	36.6487	24.5787	0.329343	0.594151	0.462898	157.08	769.81	107.632	0.62901
S. jamesii	abaxial	483.512	29.8375	22.3682	0.250333	0.712208	0.665953	132.72	585.295	89.4411	0.8261
S. jamesii	abaxial	481.572	28.8037	23.2791	0.191802	0.701036	0.676919	133.56	583.884	90.3658	0.824773
S. jamesii	abaxial	480.866	44.5226	21.523	0.516583	0.542723	0.40948	173.88	840.899	113.222	0.571848
S. jamesii	abaxial	479.984	35.6748	19.2657	0.459964	0.713754	0.53539	132.72	582.826	96.3511	0.823547
S. jamesii	abaxial	479.632	40.959	17.0662	0.583335	0.623921	0.577697	151.2	675.965	102.032	0.709551
S. jamesii	abaxial	478.75	37.8762	21.9493	0.420497	0.617483	0.540018	152.88	696.427	102.562	0.687437
S. jamesii	abaxial	477.868	52.2346	21.8477	0.581739	0.461276	0.384503	204.12	938.272	124.506	0.509306
S. jamesii	abaxial	475.751	31.874	20.9988	0.341195	0.693802	0.601338	134.4	590.234	90.4316	0.806037
S. jamesii	abaxial	475.574	37.785	21.7476	0.424438	0.620589	0.491842	150.36	669.967	103.982	0.709847
S. jamesii	abaxial	475.222	38.5295	21.443	0.443465	0.638249	0.485716	145.32	660.971	103.641	0.718975
S. jamesii	abaxial	475.045	43.6211	17.9699	0.588047	0.595314	0.561042	159.6	676.141	102.408	0.702583
S. jamesii	abaxial	474.692	49.7166	18.1212	0.635511	0.537841	0.439492	172.2	759.049	115.792	0.625378
S. jamesii	abaxial	469.753	53.5171	19.6282	0.633235	0.522741	0.428217	178.92	840.899	115.479	0.558632
S. jamesii	abaxial	469.4	41.8643	16.9423	0.595304	0.684038	0.549811	137.76	606.287	99.9286	0.774222
S. jamesii	abaxial	468.166	32.7342	28.4962	0.129468	0.598889	0.451309	152.88	704.189	102.897	0.66483
S. jamesii	abaxial	464.638	33.5734	20.7104	0.38313	0.688491	0.606295	137.76	603.112	95.2995	0.770401
S. jamesii	abaxial	460.933	36.721	17.9166	0.512089	0.652376	0.618087	143.64	589.705	95.0243	0.781633
S. jamesii	abaxial	459.698	33.5411	26.3163	0.215402	0.607307	0.470243	155.4	670.673	100.895	0.685429
S. jamesii	abaxial	459.346	38.8081	20.0026	0.484577	0.605115	0.531971	154.56	646.33	99.3803	0.710699
S. jamesii	abaxial	458.464	29.4879	23.5502	0.20136	0.62547	0.584966	146.16	589.705	91.6943	0.777445
S. jamesii	abaxial	455.641	40.3322	18.5825	0.539263	0.633644	0.521301	143.64	649.505	100.414	0.701521
S. jamesii	abaxial	454.583	40.0919	16.4717	0.589152	0.694515	0.57165	133.56	583.002	95.6775	0.779728
S. jamesii	abaxial	452.29	39.6536	20.2207	0.490066	0.555557	0.455682	166.32	681.257	105.702	0.663905
S. jamesii	abaxial	447.703	32.952	25.8636	0.215113	0.652339	0.444977	140.28	641.038	101.987	0.698404
S. jamesii	abaxial	444.704	41.2117	20.8636	0.493747	0.58369	0.457678	152.88	700.837	104.735	0.634533
S. jamesii	abaxial	441.529	33.3951	19.1017	0.428011	0.670281	0.583805	136.92	574.535	90.5584	0.768499
S. jamesii	abaxial	440.647	35.3309	19.8283	0.438783	0.695444	0.556142	132.72	593.057	96.768	0.74301
S. jamesii	abaxial	438.883	37.705	22.129	0.413102	0.628785	0.475132	141.12	651.092	97.9842	0.674072
S. jamesii	abaxial	437.648	28.6053	21.2683	0.256492	0.747091	0.680452	120.96	527.965	86.5283	0.828934
S. jamesii	abaxial	437.119	30.921	20.2855	0.343958	0.779056	0.612487	112.56	498.33	86.3451	0.877168
S. jamesii	abaxial	436.59	38.8871	19.2521	0.504924	0.644527	0.486963	137.76	612.461	100.394	0.712846
S. jamesii	abaxial	436.237	41.8932	20.7884	0.503777	0.591437	0.452036	156.24	661.853	102.038	0.659115
S. jamesii	abaxial	434.65	33.9335	24.5154	0.277546	0.585518	0.506112	155.4	702.072	102.336	0.619095
S. jamesii	abaxial	433.944	30.2469	22.2723	0.263652	0.666549	0.543079	136.08	562.892	92.2808	0.770918
S. jamesii	abaxial	433.768	32.7028	21.8597	0.331565	0.68945	0.554906	129.36	593.41	90.8345	0.730975
S. jamesii	abaxial	432.533	28.0215	22.9159	0.182203	0.655944	0.576287	137.76	540.666	87.4322	0.8
S. jamesii	abaxial	432.004	42.5132	20.7274	0.512448	0.551253	0.415086	162.96	717.772	108.371	0.601868
S. jamesii	abaxial	430.592	37.1237	26.3176	0.291084	0.530929	0.408253	169.68	734.882	106.026	0.585934
S. jamesii	abaxial	429.534	30.9046	24.3551	0.211925	0.597437	0.501789	145.32	636.098	95.0046	0.675263
S. jamesii	abaxial	429.358	32.6987	21.9343	0.3292	0.558361	0.484402	162.12	653.738	98.3521	0.656773
S. jamesii	abaxial	428.299	32.6097	22.7797	0.301443	0.646104	0.516062	138.6	608.404	97.5723	0.703972
S. jamesii	abaxial	426.888	44.2249	16.3158	0.631073	0.652349	0.517331	140.28	610.52	101.837	0.69922
S. jamesii	abaxial	426.712	33.4524	18.8121	0.437645	0.662047	0.600753	136.08	556.718	89.6617	0.766477
S. jamesii	abaxial	426.535	36.3161	15.7491	0.566332	0.743952	0.5832	119.28	485.1	91.5802	0.879273
S. jamesii	abaxial	426.359	34.7993	19.7818	0.431547	0.671536	0.560459	133.56	605.581	95.4326	0.704049
S. jamesii	abaxial	425.653	33.0478	20.3307	0.38481	0.600166	0.515151	147	574.711	92.6673	0.740638
S. jamesii	abaxial	425.477	28.2622	22.8639	0.191007	0.620779	0.524361	141.12	584.413	93.49	0.728041
S. jamesii	abaxial	424.418	35.5018	16.8931	0.524163	0.724395	0.546633	124.32	502.034	91.7055	0.845397
S. jamesii	abaxial	422.654	33.4787	20.0096	0.402317	0.699773	0.53342	126	546.664	92.3349	0.773153
S. jamesii	abaxial	421.243	42.5119	14.2812	0.664065	0.668486	0.572525	130.2	528.318	99.0678	0.797329
S. jamesii	abaxial	418.95	36.5276	17.4144	0.523255	0.633523	0.527627	138.6	561.305	95.1719	0.746386
S. jamesii	abaxial	418.597	46.1509	18.5669	0.597692	0.535459	0.441679	168	693.605	104.049	0.60351
S. jamesii	abaxial	418.421	50.4007	17.4894	0.652994	0.561105	0.427865	153.72	713.538	108.364	0.586403
S. jamesii	abaxial	416.128	30.9075	28.6852	0.0719005	0.599328	0.419754	144.48	641.214	100.013	0.648968
S. jamesii	abaxial	415.598	37.7579	24.5967	0.348567	0.54712	0.422804	159.6	689.018	104.427	0.603175
S. jamesii	abaxial	412.07	32.2562	19.0919	0.408116	0.680993	0.580013	131.88	512.971	90.5871	0.803301
S. jamesii	abaxial	411.012	35.3066	19.2183	0.455675	0.65344	0.533488	133.56	538.726	91.6726	0.762934
S. jamesii	abaxial	410.659	32.6824	19.8573	0.392417	0.660835	0.526633	130.2	551.074	90.8691	0.745198
S. jamesii	abaxial	410.483	32.5723	21.9409	0.326392	0.613256	0.488361	141.96	620.222	93.0757	0.661832
S. jamesii	abaxial	410.306	32.7715	17.9092	0.453512	0.753839	0.632001	117.6	481.219	86.1434	0.852639
S. jamesii	abaxial	409.777	32.4504	18.2421	0.437846	0.715513	0.5558	119.28	516.499	88.784	0.793374
S. jamesii	abaxial	408.895	33.6515	17.9978	0.465171	0.653912	0.518852	132.72	544.723	92.1333	0.750648
S. jamesii	abaxial	407.837	34.2553	28.2555	0.175151	0.475355	0.389598	186.48	715.831	105.626	0.569739
S. jamesii	abaxial	407.308	38.4798	23.3555	0.393045	0.514436	0.409798	171.36	733.824	105.319	0.555048
S. jamesii	abaxial	406.249	45.5331	17.4615	0.61651	0.540844	0.433195	160.44	681.433	108.373	0.596169
S. jamesii	abaxial	404.838	28.3614	23.9491	0.155576	0.689074	0.558253	126.84	533.434	86.6756	0.758929
S. jamesii	abaxial	404.132	35.4449	17.9103	0.494701	0.627378	0.473294	139.44	584.942	95.9519	0.690893
S. jamesii	abaxial	404.132	37.5906	20.7286	0.44857	0.608603	0.470938	139.44	617.576	95.5434	0.654384
S. jamesii	abaxial	403.603	34.4583	18.7642	0.455451	0.682679	0.557352	126.84	553.72	91.1826	0.728895
S. jamesii	abaxial	403.427	36.0552	19.5564	0.457599	0.638124	0.501832	138.6	542.254	95.7483	0.743982
S. jamesii	abaxial	402.721	28.4181	20.0742	0.293613	0.727608	0.585783	116.76	501.682	84.8307	0.802743
S. jamesii	abaxial	401.486	33.5566	18.7615	0.440901	0.657078	0.553113	130.2	550.015	91.26	0.729955
S. jamesii	abaxial	398.488	37.5102	17.6329	0.529918	0.66342	0.519806	128.52	577.886	96.3265	0.68956
S. jamesii	abaxial	397.782	38.1327	16.2432	0.574036	0.59387	0.496339	146.16	576.652	98.313	0.689813
S. jamesii	abaxial	395.136	33.971	21.9367	0.354254	0.608591	0.425929	142.8	622.516	98.8956	0.634741
S. jamesii	abaxial	393.548	49.3882	17.6215	0.643203	0.54071	0.42426	157.92	686.902	105.56	0.572933
S. jamesii	abaxial	392.843	35.8881	16.1256	0.550671	0.701876	0.518332	121.8	505.739	91.1317	0.77677
S. jamesii	abaxial	390.373	25.2528	24.1501	0.0436672	0.775653	0.560929	109.2	462.521	84.0562	0.844012
S. jamesii	abaxial	390.197	26.9417	24.0133	0.108693	0.728387	0.510956	116.76	501.682	88.9575	0.777778
S. jamesii	abaxial	390.197	32.4676	23.6204	0.272494	0.566715	0.442779	150.36	646.506	97.4403	0.603547
S. jamesii	abaxial	389.668	36.6725	15.4751	0.578021	0.635414	0.561019	139.44	548.428	95.9823	0.710518
S. jamesii	abaxial	388.786	27.0511	20.297	0.249679	0.72066	0.594635	118.44	510.325	84.7792	0.761839
S. jamesii	abaxial	388.609	30.016	21.4706	0.284695	0.643775	0.558774	131.88	570.125	90.3459	0.681621
S. jamesii	abaxial	387.904	39.3509	13.2699	0.662781	0.724073	0.682855	115.08	403.603	92.0142	0.961101
S. jamesii	abaxial	387.727	40.3002	13.0811	0.675409	0.722381	0.692192	116.76	409.954	92.7287	0.945783
S. jamesii	abaxial	386.669	48.5492	16.5955	0.658171	0.568049	0.469427	145.32	660.794	105.75	0.585158
S. jamesii	abaxial	383.141	37.1278	13.4959	0.636501	0.77049	0.734823	116.76	398.311	86.2995	0.961913
S. jamesii	abaxial	379.789	30.4822	18.7316	0.385492	0.701577	0.563447	121.8	469.048	84.7037	0.809703
S. jamesii	abaxial	379.26	37.7798	20.5758	0.455375	0.596579	0.441935	140.28	582.296	98.2118	0.651318
S. jamesii	abaxial	378.907	34.273	16.5862	0.516055	0.646388	0.545242	131.04	532.022	90.9595	0.712202
S. jamesii	abaxial	376.79	29.8954	20.9522	0.29915	0.61615	0.542422	136.92	572.771	92.6105	0.657838
S. jamesii	abaxial	376.614	33.5641	17.3462	0.483191	0.714526	0.569927	115.92	487.57	87.3057	0.772431
S. jamesii	abaxial	375.732	35.9963	17.6921	0.508501	0.684839	0.562383	120.96	534.845	90.8689	0.702507
S. jamesii	abaxial	373.262	36.8925	15.6479	0.575853	0.679354	0.519953	120.96	485.276	91.0243	0.769175
S. jamesii	abaxial	373.086	28.1094	21.2416	0.244323	0.707555	0.525298	115.92	484.042	86.8034	0.770773
S. jamesii	abaxial	372.91	31.5099	17.0167	0.459958	0.751117	0.600446	110.04	445.939	83.6859	0.836234
S. jamesii	abaxial	371.675	34.0436	14.5509	0.572581	0.773943	0.705114	104.16	408.366	84.126	0.910151
S. jamesii	abaxial	370.616	29.1394	18.6167	0.361117	0.711228	0.572635	115.92	478.397	84.036	0.774705
S. jamesii	abaxial	369.558	35.7514	13.8226	0.61337	0.764751	0.721428	107.52	382.612	85.2498	0.965883
S. jamesii	abaxial	367.794	35.2498	15.6498	0.556032	0.677164	0.565659	123.48	515.794	89.2759	0.713064
S. jamesii	abaxial	367.794	31.7094	18.6633	0.411428	0.641783	0.500432	132.72	510.854	89.3575	0.719959
S. jamesii	abaxial	367.441	26.3512	20.9218	0.206038	0.721071	0.555494	114.24	464.814	82.8753	0.790512
S. jamesii	abaxial	366.736	36.3757	17.2636	0.525408	0.621171	0.545074	132.72	541.372	90.5927	0.677419
S. jamesii	abaxial	363.384	32.6223	18.7883	0.424066	0.671123	0.579044	121.8	528.494	85.269	0.687583
S. jamesii	abaxial	363.208	36.4726	18.2955	0.498377	0.628176	0.477484	127.68	548.251	93.9154	0.662484
S. jamesii	abaxial	363.031	29.68	18.55	0.374998	0.728682	0.568161	116.76	459.875	82.5261	0.789413
S. jamesii	abaxial	362.502	35.4797	19.4586	0.451556	0.586994	0.504728	140.28	599.231	96.7789	0.604946
S. jamesii	abaxial	362.502	33.1519	15.8965	0.520493	0.702679	0.61296	120.12	458.287	85.2769	0.790993
S. jamesii	abaxial	362.326	34.1924	13.9705	0.591414	0.805794	0.713437	105.84	378.907	81.3772	0.956238
S. jamesii	abaxial	361.444	37.451	13.298	0.644923	0.74384	0.668445	111.72	396.018	87.6312	0.912695
S. jamesii	abaxial	360.914	28.1844	20.1168	0.286241	0.678256	0.506815	118.44	488.452	86.5296	0.738895
S. jamesii	abaxial	358.092	37.3769	15.1643	0.594288	0.641175	0.539528	126	518.263	88.9662	0.690946
S. jamesii	abaxial	350.507	28.0252	17.5928	0.372253	0.676378	0.603005	120.96	449.467	79.6784	0.779827
S. jamesii	abaxial	349.801	33.6392	13.6803	0.593321	0.796592	0.71417	101.64	363.031	80.2317	0.963557
S. jamesii	abaxial	349.625	32.6455	13.9484	0.57273	0.797941	0.71418	98.28	364.795	79.8098	0.958414
S. jamesii	abaxial	348.39	50.9897	14.3204	0.719151	0.550162	0.489754	145.32	587.941	103.301	0.592559
S. jamesii	abaxial	348.39	29.761	18.3094	0.384784	0.70647	0.527197	115.08	466.578	84.9863	0.746692
S. jamesii	abaxial	348.39	36.6061	15.2244	0.584103	0.691192	0.576553	113.4	473.634	88.5326	0.735568
S. jamesii	abaxial	346.979	31.4215	18.7459	0.403405	0.668428	0.532282	121.8	514.03	84.1793	0.675017
S. jamesii	abaxial	346.45	37.6546	12.2636	0.674314	0.744922	0.744147	109.2	365.854	84.8854	0.946962
S. jamesii	abaxial	343.451	34.574	15.8007	0.542989	0.62599	0.547382	127.68	479.984	86.391	0.715546
S. jamesii	abaxial	342.745	36.9853	12.322	0.666842	0.740825	0.737743	106.68	357.386	84.6243	0.959033
S. jamesii	abaxial	342.745	33.2547	14.1725	0.57382	0.764491	0.658604	107.52	390.373	82.9587	0.877994
S. jamesii	abaxial	342.745	27.3927	18.3009	0.331908	0.771335	0.63658	104.16	411.894	78.318	0.83212
S. jamesii	abaxial	341.863	32.9056	15.9072	0.516579	0.717898	0.590812	113.4	429.181	82.7066	0.796547
S. jamesii	abaxial	341.687	30.647	16.8506	0.45017	0.715921	0.512641	109.2	434.297	83.2444	0.786759
S. jamesii	abaxial	341.51	32.1752	16.08	0.500236	0.725826	0.52439	110.88	441.882	84.3896	0.772854
S. jamesii	abaxial	340.276	37.8675	12.7065	0.664449	0.677833	0.640907	121.8	426.888	84.2731	0.797107
S. jamesii	abaxial	338.335	31.2803	16.7962	0.463042	0.679275	0.584924	118.44	467.989	83.9054	0.722955
S. jamesii	abaxial	337.806	27.8157	18.485	0.335445	0.720728	0.64138	110.04	446.645	82.3226	0.756319
S. jamesii	abaxial	337.453	33.7899	18.5407	0.451294	0.597037	0.490713	135.24	546.311	90.9218	0.617695
S. jamesii	abaxial	334.631	35.6394	16.7137	0.531032	0.609934	0.443411	127.68	484.394	88.8314	0.690823
S. jamesii	abaxial	331.985	32.5559	13.5436	0.58399	0.780773	0.707982	105	348.39	78.9149	0.952911
S. jamesii	abaxial	331.632	29.3841	19.7117	0.329172	0.641227	0.541475	120.96	482.101	84.2816	0.687889
S. jamesii	abaxial	331.103	34.5119	12.7173	0.63151	0.771968	0.719985	94.92	354.035	81.0913	0.935227
S. jamesii	abaxial	330.926	27.6517	16.356	0.408499	0.791259	0.619733	100.8	390.373	78.0714	0.847718
S. jamesii	abaxial	328.457	27.9995	18.4359	0.341565	0.743447	0.526103	105	403.427	80.7543	0.814167
S. jamesii	abaxial	327.575	31.7749	13.7141	0.568399	0.7977	0.705422	104.16	341.863	78.6365	0.958204
S. jamesii	abaxial	325.811	32.7666	15.6288	0.523027	0.665877	0.554675	119.28	467.46	84.5545	0.696981
S. jamesii	abaxial	325.105	24.1882	22.9066	0.0529847	0.624412	0.46151	127.68	509.443	86.6745	0.638158
S. jamesii	abaxial	324.576	31.1131	13.7117	0.559297	0.790172	0.697622	97.44	335.689	76.6741	0.966894
S. jamesii	abaxial	324.223	32.5213	13.6183	0.581249	0.773242	0.635237	100.8	345.568	78.9386	0.938234
S. jamesii	abaxial	323.694	32.5062	16.3789	0.496129	0.67028	0.582185	116.76	464.461	82.9721	0.696924
S. jamesii	abaxial	322.812	29.2189	16.445	0.437181	0.716147	0.589942	107.52	410.306	79.4723	0.786758
S. jamesii	abaxial	322.283	32.9065	12.9753	0.605692	0.775406	0.679704	101.64	339.746	78.2764	0.948598
S. jamesii	abaxial	321.754	31.4496	15.7928	0.497838	0.692365	0.490698	111.72	432.004	85.6403	0.744794
S. jamesii	abaxial	321.577	29.5239	14.4468	0.510675	0.840556	0.69642	95.76	328.457	73.9538	0.979055
S. jamesii	abaxial	321.401	33.412	12.682	0.620435	0.767557	0.691612	104.16	333.925	79.044	0.962493
S. jamesii	abaxial	320.166	31.6342	16.4919	0.47867	0.67786	0.534985	116.76	455.465	82.5034	0.702943
S. jamesii	abaxial	320.166	26.855	19.5354	0.272561	0.698872	0.541936	109.2	424.242	78.9617	0.754678
S. jamesii	abaxial	318.755	32.8228	13.2759	0.595527	0.754384	0.679468	102.48	353.682	79.1797	0.901247
S. jamesii	abaxial	318.402	24.8288	19.8074	0.202242	0.697011	0.511621	108.36	423.36	80.1475	0.752083
S. jamesii	abaxial	317.696	34.155	13.0479	0.61798	0.745555	0.659714	99.96	362.326	81.296	0.876826
S. jamesii	abaxial	317.344	35.0317	16.4965	0.529098	0.657985	0.518174	113.4	484.571	86.79	0.654896
S. jamesii	abaxial	316.638	28.0298	16.5684	0.408901	0.763534	0.590457	102.48	368.323	76.6654	0.859674
S. jamesii	abaxial	316.109	37.1273	11.9593	0.677884	0.706579	0.667415	111.72	379.084	82.2195	0.833876
S. jamesii	abaxial	315.403	29.9925	14.1338	0.528756	0.817591	0.670016	94.92	325.634	75.2011	0.968581
S. jamesii	abaxial	314.168	30.0172	20.2355	0.325872	0.637725	0.490183	121.8	465.167	80.4566	0.675389
S. jamesii	abaxial	313.463	28.7044	18.8338	0.34387	0.636446	0.473479	120.96	448.762	82.8512	0.698506
S. jamesii	abaxial	312.228	39.7531	13.3708	0.663655	0.609796	0.502976	127.68	479.808	89.8925	0.650735
S. jamesii	abaxial	311.522	31.4472	13.4711	0.571627	0.792319	0.723178	91.56	334.631	76.8724	0.930944
S. jamesii	abaxial	309.758	32.6875	12.6228	0.613834	0.782388	0.730067	103.32	320.166	77.6836	0.967493
S. jamesii	abaxial	308.524	31.3113	16.2806	0.48004	0.628561	0.492399	119.28	447.88	84.4412	0.688854
S. jamesii	abaxial	307.818	25.2415	18.7195	0.258383	0.714063	0.543955	110.04	371.498	75.7297	0.828585
S. jamesii	abaxial	307.289	32.8771	12.319	0.625303	0.752482	0.691378	105.84	322.283	78.685	0.953476
S. jamesii	abaxial	307.289	28.694	20.569	0.283162	0.539967	0.43154	141.12	540.49	90.7939	0.568538
S. jamesii	abaxial	307.112	25.5682	18.6174	0.271853	0.715828	0.545565	105.84	394.607	76.1564	0.778274
S. jamesii	abaxial	306.76	31.9916	12.7143	0.602575	0.78562	0.687449	97.44	323.518	76.1251	0.948201
S. jamesii	abaxial	306.407	31.4657	13.1899	0.580818	0.766088	0.686538	97.44	326.34	77.0682	0.938919
S. jamesii	abaxial	305.348	41.2817	14.5732	0.646982	0.590939	0.436517	123.48	516.146	93.1388	0.591593
S. jamesii	abaxial	305.172	28.7532	17.4915	0.391666	0.713839	0.539293	108.36	409.601	79.1245	0.745047
S. jamesii	abaxial	304.114	31.0033	13.3656	0.568898	0.790201	0.697129	94.92	328.457	75.3602	0.925886
S. jamesii	abaxial	303.937	41.2106	12.7531	0.69054	0.585766	0.495167	126	502.564	91.1305	0.604774
S. jamesii	abaxial	302.879	35.1126	16.2599	0.536923	0.652735	0.456757	117.6	461.639	84.5506	0.656095
S. jamesii	abaxial	302.879	28.9836	13.6848	0.527841	0.786758	0.683069	99.96	322.283	74.2385	0.939792
S. jamesii	abaxial	302.173	36.0401	14.8556	0.587804	0.632403	0.523232	120.12	441.706	82.615	0.684105
S. jamesii	abaxial	301.997	32.5832	12.2359	0.624471	0.786597	0.719192	91.56	316.814	76.1512	0.953229
S. jamesii	abaxial	301.82	32.0407	12.7286	0.602736	0.767325	0.696753	97.44	319.99	76.8621	0.943219
S. jamesii	abaxial	301.82	30.5428	12.984	0.574893	0.805565	0.715493	92.4	312.228	73.7368	0.966667
S. jamesii	abaxial	301.82	34.2217	15.6871	0.541603	0.652916	0.505163	113.4	452.113	82.578	0.667577
S. jamesii	abaxial	300.056	32.6167	12.0027	0.632006	0.777404	0.722739	99.12	308.347	75.951	0.973112
S. jamesii	abaxial	299.88	33.2159	12.783	0.615155	0.718302	0.624596	105.84	346.097	81.0426	0.866463
S. jamesii	abaxial	299.527	31.0325	13.1063	0.577659	0.765259	0.679555	94.08	316.462	76.5189	0.946488
S. jamesii	abaxial	299.174	29.4794	13.157	0.553688	0.841931	0.746479	84.84	308.524	71.5486	0.969697
S. jamesii	abaxial	298.469	22.3971	19.3904	0.134244	0.776762	0.600883	99.96	357.916	72.9854	0.833908
S. jamesii	abaxial	297.763	30.8426	12.7907	0.58529	0.780321	0.671974	94.92	314.168	74.6833	0.947782
S. jamesii	abaxial	297.587	24.3154	22.9238	0.0572296	0.583899	0.44648	128.52	475.222	86.0497	0.626206
S. jamesii	abaxial	297.587	30.4844	13.3545	0.561926	0.768997	0.600098	97.44	316.638	75.6651	0.939833
[truncated: 12,264 more rows]
